# Supplementary material for: Framework of the Alu Subfamily Evolution in the Platyrrhine Three-Family Clade of Cebidae, Callithrichidae, and Aotidae
Source: Genes (Basel). 2023 Jan 18;14(2):249. doi: 10.3390/genes14020249 (PMC9956951; doi:10.3390/genes14020249)
Supplement: Supplementary file 1 [file genes-14-00249-s001.zip]

Archive with 17 entries (16 files):
- Supplementary File S1.pdf
- Supplementary File S2.pdf
- Supplementary File S3.xlsx
- Supplementary File S4.pdf
- Supplementary File S5.pdf
- Supplementary File S6.txt
- Supplementary File S7.xlsx
- Supplementary File S8.fas
- __MACOSX/
- __MACOSX/._Supplementary File 1.docx
- __MACOSX/._Supplementary File 2.docx
- __MACOSX/._Supplementary File 3.xlsx
- __MACOSX/._Supplementary File 4.docx
- __MACOSX/._Supplementary File 5.docx
- __MACOSX/._Supplementary File 6.txt
- __MACOSX/._Supplementary File 7.xlsx
- __MACOSX/._Supplementary File 8.fas
