# Supplementary material for: Framework of the Alu Subfamily Evolution in the Platyrrhine Three-Family Clade of Cebidae, Callithrichidae, and Aotidae
Source: Genes (Basel). 2023 Jan 18;14(2):249. doi: 10.3390/genes14020249 (PMC9956951; doi:10.3390/genes14020249)
Supplement: Supplementary file 1 [file genes-14-00249-s001.zip › Supplementary File S3.xlsx]

## Sheet: Table S1
	Original designation	RepeatMasker subgroup
	AluJb	Jb
	sf9	Jb
	sf22	Jb
	sf24	Jb
	sf56	Jb
	sf78	Jb
	sf87	Jb
	sf88	Jb
	sf92	Jb
	AluJo	Jo
	sf2	Jo
	sf21	Jo
	sf57	Jo
	sf89	Jo
	AluJr	Jr
	sf23	Jr
	sf40	Jr
	sf41	Jr
	sf45	Jr
	sf58	Jr
	sf67	Jr
	sf68	Jr
	sf70	Jr
	sf79	Jr
	sf83	Jr
	AluJr4	Jr4
	AluSc	Sc
	subfamily8_jb	Sc
	subfamily28_jb	Sc
	subfamily35_jb	Sc
	subfamily38_jb	Sc
	subfamily1_Ceb	Sc
	subfamily6_Ceb	Sc
	subfamily7_Ceb	Sc
	subfamily1_Owl	Sc
	subfamily5_Owl	Sc
	subfamily7_Owl	Sc
	subfamily12_Owl	Sc
	subfamily13_Owl	Sc
	subfamily14_Owl	Sc
	subfamily21_Owl	Sc
	subfamily26_Owl	Sc
	sf3	Sc
	sf12	Sc
	sf54	Sc
	sf64	Sc
	sf81	Sc
	sf84	Sc
	sf90	Sc
	AluSc5	Sc5
	AluSc8	Sc8
	sf35	Sc8
	AluSg	Sg
	subfamily20_jb	Sg
	subfamily22_Owl	Sg
	sf18	Sg
	sf34	Sg
	AluSg4	Sg4
	subfamily3_jb	Sg4
	subfamily4_Owl	Sg4
	AluSg7	Sg7
	sf17	Sg7
	sf55	Sg7
	AluSp	Sp
	sf15_31	Sp
	sf72	Sp
	AluSq	Sq
	sf32	Sq
	AluSq10	Sq10
	AluSq2	Sq2
	sf14	Sq2
	sf16	Sq2
	sf29	Sq2
	sf33	Sq2
	sf80	Sq2
	AluSq4	Sq4
	AluSx	Sx
	sf8	Sx
	sf26	Sx
	sf30	Sx
	sf75	Sx
	sf93	Sx
	AluSx1	Sx1
	sf19	Sx1
	sf48	Sx1
	sf59	Sx1
	AluSx3	Sx3
	sf91	Sx3
	AluSx4	Sx4
	AluSz	Sz
	sf7	Sz
	sf77	Sz
	AluSz6	Sz6
	sf25	Sz6
	sf28	Sz6
	sf50	Sz6
	AluTa10	Ta10
	subfamily1_jb	Ta10
	subfamily6_jb	Ta10
	subfamily7_jb	Ta10
	subfamily9_jb	Ta10
	subfamily11_jb	Ta10
	subfamily17_jb	Ta10
	subfamily21_jb	Ta10
	subfamily22_jb	Ta10
	subfamily23_jb	Ta10
	subfamily25_jb	Ta10
	subfamily26_jb	Ta10
	subfamily27_jb	Ta10
	subfamily31_jb	Ta10
	subfamily33_jb	Ta10
	subfamily34_jb	Ta10
	subfamily40_jb	Ta10
	subfamily41_jb	Ta10
	subfamily42_jb	Ta10
	subfamily44_jb	Ta10
	subfamily45_jb	Ta10
	subfamily3_Ceb	Ta10
	subfamily5_Ceb	Ta10
	subfamily3_Owl	Ta10
	subfamily8_Owl	Ta10
	subfamily11_Owl	Ta10
	subfamily15_Owl	Ta10
	subfamily16_Owl	Ta10
	subfamily29_Owl	Ta10
	sf10	Ta10
	sf39	Ta10
	sf61	Ta10
	sf69	Ta10
	AluTa15	Ta15
	subfamily0_jb	Ta15
	subfamily2_jb	Ta15
	subfamily4_jb	Ta15
	subfamily5_jb	Ta15
	subfamily10_jb	Ta15
	subfamily12_jb	Ta15
	subfamily13_jb	Ta15
	subfamily14_jb	Ta15
	subfamily15_jb	Ta15
	subfamily16_jb	Ta15
	subfamily18_jb	Ta15
	subfamily19_jb	Ta15
	subfamily24_jb	Ta15
	subfamily29_jb	Ta15
	subfamily30_jb	Ta15
	subfamily32_jb	Ta15
	subfamily36_jb	Ta15
	subfamily37_jb	Ta15
	subfamily39_jb	Ta15
	subfamily43_jb	Ta15
	subfamily2_Ceb	Ta15
	subfamily4_Ceb	Ta15
	subfamily8_Ceb	Ta15
	subfamily9_Owl	Ta15
	subfamily10_Owl	Ta15
	subfamily17_Owl	Ta15
	subfamily18_Owl	Ta15
	subfamily19_Owl	Ta15
	subfamily20_Owl	Ta15
	subfamily23_Owl	Ta15
	subfamily24_Owl	Ta15
	subfamily25_Owl	Ta15
	sf4	Ta15
	sf5	Ta15
	sf11	Ta15
	sf36	Ta15
	sf37	Ta15
	sf38	Ta15
	sf42	Ta15
	sf43	Ta15
	sf44	Ta15
	sf46	Ta15
	sf47	Ta15
	sf51	Ta15
	sf52	Ta15
	sf53	Ta15
	sf60	Ta15
	sf62	Ta15
	sf63	Ta15
	sf65	Ta15
	sf66	Ta15
	sf71	Ta15
	sf73	Ta15
	sf76	Ta15
	sf82	Ta15
	sf85	Ta15
	sf86	Ta15
	AluTa7	Ta7
	sf74	Ta7
	AluJr_sf6	Same as AluJr
	AluSq2_sf13	Same as AluSq2
	subfamily0_Owl	Same as AluTa15
	subfamily27_Owl	Same as sf63
	subfamily2_Owl	Same as subfamily0_JB
	subfamily28_Owl	Same as subfamily2_Owl
	subfamily6_Owl	Same as subfamily6_JB
	subfamily0_Ceb	Same as subfamiy0_JB

## Sheet: TableS2
	Table S2: RepeatMasker ouptput of 189 Alu subfamilies. *See Key
	1*	2*	3*	4*	5*	6*	7*	8*	9*	10*	11*	12*	13*	14*	15*		Table S2 Key
	2811	0	0	0	AluJb	1	312	0	+	AluJb	SINE/Alu	1	312	0	1		Number	RepeatMasker output
	2464	1.4	0	0.3	sf24	1	289	0	+	AluJb	SINE/Alu	1	288	-24	38		1	Smith-Waterman Score
	2436	1.7	0	0.3	sf9	1	289	0	+	AluJb	SINE/Alu	1	288	-24	106		2	Percent divergence
	2439	2.1	0	0	sf87	1	288	0	+	AluJb	SINE/Alu	1	288	-24	103		3	Percent of deletion in the query sequence
	2415	2.1	0	0.3	sf88	1	289	0	+	AluJb	SINE/Alu	1	288	-24	104		4	Percent of insertions in the query sequence
	2433	2.1	0	0.3	sf22	1	289	0	+	AluJb	SINE/Alu	1	288	-24	36		5	Name of query sequence
	2445	2.1	0	0	sf78	1	288	0	+	AluJb	SINE/Alu	1	288	-24	93		6	Starting position of match in query sequence
	2386	2.4	0	0.3	sf92	1	289	0	+	AluJb	SINE/Alu	1	288	-24	109		7	Ending position of match in query sequence
	2430	2.4	0	0	sf56	2	288	0	+	AluJb	SINE/Alu	2	288	-24	70		8	Number of bases in query sequence past the ending position
	2821	0	0	0	AluJo	1	312	0	+	AluJo	SINE/Alu	1	312	0	2		9	Strand
	2531	1	0	0.3	sf21	1	289	0	+	AluJo	SINE/Alu	1	288	-24	35		10	Name of the matching interspersed repeat
	2452	1.4	0	0.3	sf2	1	289	0	+	AluJo	SINE/Alu	1	288	-24	34		11	Class of the repeat
	2418	1.7	0.3	0	sf57	1	287	0	+	AluJo	SINE/Alu	1	288	-24	71		12	Number of bases in the complement of repeat consensus sequence prior to the beginning of the match
	2421	2.8	0	0	sf89	1	288	0	+	AluJo	SINE/Alu	1	288	-24	105		13	Starting position of match in repeat consensus sequence
	2823	0	0	0	AluJr	1	312	0	+	AluJr	SINE/Alu	1	312	0	3		14	Ending position of match in repeat consensus sequence
	2530	0.3	0	0.3	sf40	1	289	0	+	AluJr	SINE/Alu	1	288	-24	54		15	Unique identifier for individual insertions
	2545	0.3	0	0.3	sf70	1	289	0	+	AluJr	SINE/Alu	1	288	-24	85
	2529	0.7	0	0.3	sf67	1	289	0	+	AluJr	SINE/Alu	1	288	-24	81
	2511	0.7	0	0.3	sf79	1	289	0	+	AluJr	SINE/Alu	1	288	-24	94
	2515	1	0	0.3	sf83	1	289	0	+	AluJr	SINE/Alu	1	288	-24	99
	2444	1.7	0	0.3	sf23	1	289	0	+	AluJr	SINE/Alu	1	288	-24	37
	2428	1.7	0	0.3	sf45	1	289	0	+	AluJr	SINE/Alu	1	288	-24	59
	2405	1.7	0	0.7	sf58	1	290	0	+	AluJr	SINE/Alu	1	288	-24	72
	2421	2.1	0	0.3	sf41	1	289	0	+	AluJr	SINE/Alu	1	288	-24	55
	2437	2.1	0	0.3	sf68	1	289	0	+	AluJr	SINE/Alu	1	288	-24	82
	2829	0.3	0	0	AluJr4	1	312	0	+	AluJr4	SINE/Alu	1	312	0	4
	2826	0	0	0	AluSp	1	313	0	+	AluSp	SINE/Alu	1	313	0	11
	2542	0.7	0.3	0	sf15_31	1	288	0	+	AluSp	SINE/Alu	1	289	-24	29
	2518	1	0.3	0	sf72	1	288	0	+	AluSp	SINE/Alu	1	289	-24	87
	2826	0	0	0	AluSq	1	313	0	+	AluSq	SINE/Alu	1	313	0	12
	2574	0.3	0	0	sf32	1	289	0	+	AluSq	SINE/Alu	1	289	-24	45
	2835	0	0	0	AluSq10	1	313	0	+	AluSq10	SINE/Alu	1	313	0	13
	2831	0	0	0	AluSq2	1	313	0	+	AluSq2	SINE/Alu	1	313	0	14
	2576	0.3	0	0	sf80	1	289	0	+	AluSq2	SINE/Alu	1	289	-24	96
	2554	0.7	0	0	sf16	1	289	0	+	AluSq2	SINE/Alu	1	289	-24	30
	2554	0.7	0	0	sf29	1	289	0	+	AluSq2	SINE/Alu	1	289	-24	42
	2530	1	0	0.3	sf14	1	290	0	+	AluSq2	SINE/Alu	1	289	-24	28
	2551	1.4	0	0	sf33	1	289	0	+	AluSq2	SINE/Alu	1	289	-24	46
	2804	0	0	0	AluSq4	1	311	0	+	AluSq4	SINE/Alu	1	311	0	15
	2792	0	0	0	AluSg	1	310	0	+	AluSg	SINE/Alu	1	310	0	8
	2495	2.1	0	0	sf34	1	286	0	+	AluSg	SINE/Alu	1	286	-24	47
	2408	3.8	0	0.3	sf18	1	287	0	+	AluSg	SINE/Alu	1	286	-24	32
	2405	3.9	0	0	subfam20_JB	1	280	0	+	AluSg	SINE/Alu	1	280	-30	135
	2370	5	0	0	subfam22_Owl	1	280	0	+	AluSg	SINE/Alu	2	281	-29	140
	2789	0	0	0	AluSg4	1	310	0	+	AluSg4	SINE/Alu	1	310	0	9
	2384	3.9	0	0	subfam4_Owl	1	280	0	+	AluSg4	SINE/Alu	2	281	-29	176
	2362	4.6	0	0	subfam3_JB	1	280	0	+	AluSg4	SINE/Alu	1	280	-30	166
	2796	0	0	0	AluSg7	1	309	0	+	AluSg7	SINE/Alu	1	309	0	10
	2542	0.3	0	0	sf17	1	285	0	+	AluSg7	SINE/Alu	1	285	-24	31
	2542	0.3	0	0	sf55	1	285	0	+	AluSg7	SINE/Alu	1	285	-24	69
	2815	0	0	0	AluSx	1	312	0	+	AluSx	SINE/Alu	1	312	0	16
	2548	0.3	0	0	sf93	1	288	0	+	AluSx	SINE/Alu	1	288	-24	110
	2558	0.3	0	0	sf26	1	288	0	+	AluSx	SINE/Alu	1	288	-24	40
	2574	0.3	0	0	sf30	1	288	0	+	AluSx	SINE/Alu	1	288	-24	44
	2558	0.3	0	0	sf75	1	288	0	+	AluSx	SINE/Alu	1	288	-24	90
	2544	1	0	0	sf8	1	288	0	+	AluSx	SINE/Alu	1	288	-24	95
	2814	0	0	0	AluSx1	1	312	0	+	AluSx1	SINE/Alu	1	312	0	17
	2570	0.3	0	0	sf59	1	288	0	+	AluSx1	SINE/Alu	1	288	-24	73
	2473	2.1	0.3	0	sf19	1	287	0	+	AluSx1	SINE/Alu	1	288	-24	33
	2472	2.4	0	0	sf48	1	288	0	+	AluSx1	SINE/Alu	1	288	-24	62
	2799	0	0	0	AluSx3	1	311	0	+	AluSx3	SINE/Alu	1	311	0	18
	2483	1.4	0	0	sf91	1	287	0	+	AluSx3	SINE/Alu	1	287	-24	108
	2798	0	0	0	AluSx4	1	310	0	+	AluSx4	SINE/Alu	1	310	0	19
	2821	0	0	0	AluSz	1	312	0	+	AluSz	SINE/Alu	1	312	0	20
	2552	0.3	0	0	sf77	2	288	0	+	AluSz	SINE/Alu	2	288	-24	92
	2496	2.8	0	0	sf7	2	288	0	+	AluSz	SINE/Alu	2	288	-24	84
	2818	0	0	0	AluSz6	1	312	0	+	AluSz6	SINE/Alu	1	312	0	21
	2538	0.7	0	0	sf25	1	288	0	+	AluSz6	SINE/Alu	1	288	-24	39
	2557	0.7	0	0	sf28	1	288	0	+	AluSz6	SINE/Alu	1	288	-24	41
	2550	1	0	0	sf50	1	288	0	+	AluSz6	SINE/Alu	1	288	-24	64
	2787	0	0	0	AluSc	1	309	0	+	AluSc	SINE/Alu	1	309	0	5
	2483	0.3	0	0.3	sf90	1	286	0	+	AluSc	SINE/Alu	1	285	-24	107
	2520	0.3	0	0.3	sf3	1	286	0	+	AluSc	SINE/Alu	1	285	-24	43
	2520	0.3	0	0.3	sf54	1	286	0	+	AluSc	SINE/Alu	1	285	-24	68
	2535	0.3	0	0	sf64	1	285	0	+	AluSc	SINE/Alu	1	285	-24	78
	2495	0.7	0	0.3	sf81	1	286	0	+	AluSc	SINE/Alu	1	285	-24	97
	2400	1.4	0	0.7	sf84	1	287	0	+	AluSc	SINE/Alu	1	285	-24	100
	2449	2.1	0	0	subfam1_Ceb	1	279	0	+	AluSc	SINE/Alu	2	280	-29	132
	2432	2.1	0	0	subfam1_Owl	1	279	0	+	AluSc	SINE/Alu	2	280	-29	134
	2341	2.9	1.1	0	subfam35_JB	1	276	0	+	AluSc	SINE/Alu	1	279	-30	160
	2422	3.2	0	0	subfam8_JB	1	279	0	+	AluSc	SINE/Alu	1	279	-30	186
	2394	3.2	0	0	subfam7_Ceb	1	279	0	+	AluSc	SINE/Alu	2	280	-29	182
	2417	3.5	0	0.3	sf12	1	286	0	+	AluSc	SINE/Alu	1	285	-24	27
	2321	3.6	1.1	0	subfam6_Ceb	1	277	0	+	AluSc	SINE/Alu	1	280	-29	180
	2268	3.6	1.1	1.1	subfam7_Owl	1	280	0	+	AluSc	SINE/Alu	1	280	-29	184
	2312	3.6	1.1	0	subfam21_Owl	1	276	0	+	AluSc	SINE/Alu	2	280	-29	138
	2315	3.6	1.1	0	subfam14_Owl	1	274	0	+	AluSc	SINE/Alu	4	280	-29	121
	2375	3.9	0	0	subfam28_JB	1	279	0	+	AluSc	SINE/Alu	1	279	-30	150
	2358	3.9	0	0	subfam13_Owl	1	279	0	+	AluSc	SINE/Alu	2	280	-29	119
	2325	4	0.4	0	subfam38_JB	1	278	0	+	AluSc	SINE/Alu	1	279	-30	163
	2343	4.7	0	0	subfam5_Owl	1	279	0	+	AluSc	SINE/Alu	2	280	-29	179
	2317	5	0	0.4	subfam26_Owl	1	281	0	+	AluSc	SINE/Alu	1	280	-29	148
	2321	5	0	0	subfam12_Owl	1	279	0	+	AluSc	SINE/Alu	2	280	-29	117
	2806	0	0	0	AluSc5	1	309	0	+	AluSc5	SINE/Alu	1	309	0	6
	2802	0	0	0	AluSc8	1	311	0	+	AluSc8	SINE/Alu	1	311	0	7
	2520	1.1	0	0	sf35	1	287	0	+	AluSc8	SINE/Alu	1	287	-24	48
	2655	0	0	0	AluTa7	1	294	0	+	AluTa7	SINE/Alu	1	294	0	24
	2567	0.7	0.3	0	sf74	1	293	0	+	AluTa7	SINE/Alu	1	294	0	89
	2612	0.3	0	0	AluTa10	1	287	0	+	AluTa10	SINE/Alu	1	287	0	22
	2538	0.4	0	0	subfam1_JB	1	281	0	+	AluTa10	SINE/Alu	1	281	-6	133
	2547	0.4	0	0	subfam3_Owl	1	281	0	+	AluTa10	SINE/Alu	2	282	-5	167
	2516	0.7	0	0	subfam21_JB	1	281	0	+	AluTa10	SINE/Alu	1	281	-6	137
	2510	0.7	0	0	subfam22_JB	1	281	0	+	AluTa10	SINE/Alu	1	281	-6	139
	2516	0.7	0	0	subfam23_JB	1	281	0	+	AluTa10	SINE/Alu	1	281	-6	141
	2529	0.7	0	0	subfam33_JB	1	281	0	+	AluTa10	SINE/Alu	1	281	-6	158
	2562	0.7	0	0	sf10	1	287	0	+	AluTa10	SINE/Alu	1	287	0	25
	2563	0.7	0	0	sf69	1	287	0	+	AluTa10	SINE/Alu	1	287	0	83
	2518	0.7	0	0	subfam15_Owl	1	281	0	+	AluTa10	SINE/Alu	2	282	-5	123
	2538	0.7	0	0	subfam16_Owl	1	281	0	+	AluTa10	SINE/Alu	2	282	-5	125
	2478	0.7	0	1.1	subfam29_Owl	1	284	0	+	AluTa10	SINE/Alu	2	282	-5	152
	2507	1.1	0	0	subfam25_JB	1	281	0	+	AluTa10	SINE/Alu	1	281	-6	145
	2511	1.1	0	0	subfam34_JB	1	281	0	+	AluTa10	SINE/Alu	1	281	-6	159
	2514	1.1	0	0	subfam40_JB	1	281	0	+	AluTa10	SINE/Alu	1	281	-6	168
	2525	1.1	0	0	subfam6_JB	1	281	0	+	AluTa10	SINE/Alu	1	281	-6	181
	2532	1.1	0	0	sf39	2	287	0	+	AluTa10	SINE/Alu	2	287	0	52
	2471	1.4	0	0	subfam9_JB	1	281	0	+	AluTa10	SINE/Alu	1	281	-6	188
	2488	1.4	0	0	subfam8_Owl	1	281	0	+	AluTa10	SINE/Alu	2	282	-5	187
	2389	1.8	1.1	0	subfam11_JB	1	278	0	+	AluTa10	SINE/Alu	1	281	-6	114
	2490	1.8	0	0	subfam42_JB	1	281	0	+	AluTa10	SINE/Alu	1	281	-6	170
	2457	1.8	0	0.3	subfam11_Owl	1	283	0	+	AluTa10	SINE/Alu	1	282	-5	115
	2480	2.1	0	0	subfam17_JB	1	281	0	+	AluTa10	SINE/Alu	1	281	-6	126
	2441	2.1	0	0	subfam26_JB	1	281	0	+	AluTa10	SINE/Alu	1	281	-6	147
	2484	2.1	0	0	subfam45_JB	1	281	0	+	AluTa10	SINE/Alu	1	281	-6	173
	2389	2.2	0.4	0	subfam41_JB	1	278	0	+	AluTa10	SINE/Alu	1	279	-8	169
	2457	2.5	0	0	subfam31_JB	1	281	0	+	AluTa10	SINE/Alu	1	281	-6	156
	2422	2.9	0	0	subfam7_JB	1	281	0	+	AluTa10	SINE/Alu	1	281	-6	183
	2469	3.1	0	0	sf61	1	287	0	+	AluTa10	SINE/Alu	1	287	0	75
	2414	3.2	0	0	subfam27_JB	1	281	0	+	AluTa10	SINE/Alu	1	281	-6	149
	2371	3.2	0.4	0	subfam44_JB	1	280	0	+	AluTa10	SINE/Alu	1	281	-6	172
	2430	3.2	0	0	subfam3_Ceb	1	281	0	+	AluTa10	SINE/Alu	2	282	-5	165
	2365	4.3	0	0	subfam5_Ceb	1	281	0	+	AluTa10	SINE/Alu	2	282	-5	177
	2635	0	0	0	AluTa15	1	288	0	+	AluTa15	SINE/Alu	1	288	0	23
	2628	0	0	0	sf44	2	288	0	+	AluTa15	SINE/Alu	2	288	0	58
	2552	0.3	0	0	subfam0_JB	1	282	0	+	AluTa15	SINE/Alu	1	282	-6	111
	2602	0.3	0	0	sf85	1	288	0	+	AluTa15	SINE/Alu	1	288	0	101
	2598	0.3	0	0	sf86	1	288	0	+	AluTa15	SINE/Alu	1	288	0	102
	2615	0.3	0	0	sf47	1	288	0	+	AluTa15	SINE/Alu	1	288	0	61
	2602	0.3	0	0	sf63	1	288	0	+	AluTa15	SINE/Alu	1	288	0	77
	2605	0.3	0	0	sf73	1	288	0	+	AluTa15	SINE/Alu	1	288	0	88
	2608	0.3	0	0	sf76	1	288	0	+	AluTa15	SINE/Alu	1	288	0	91
	2411	0.4	2.9	0	subfam18_JB	1	274	0	+	AluTa15	SINE/Alu	1	282	-6	128
	2512	0.4	0.4	0	subfam24_JB	1	281	0	+	AluTa15	SINE/Alu	1	282	-6	143
	2428	0.4	1.8	0	subfam20_Owl	1	277	0	+	AluTa15	SINE/Alu	2	283	-5	136
	2588	0.7	0	0	sf37	1	288	0	+	AluTa15	SINE/Alu	1	288	0	50
	2575	0.7	0	0	sf38	1	288	0	+	AluTa15	SINE/Alu	1	288	0	51
	2594	0.7	0	0	sf42	1	288	0	+	AluTa15	SINE/Alu	1	288	0	56
	2544	0.7	0	1	sf46	1	291	0	+	AluTa15	SINE/Alu	1	288	0	60
	2589	0.7	0	0	sf52	1	288	0	+	AluTa15	SINE/Alu	1	288	0	66
	2591	0.7	0	0	sf53	1	288	0	+	AluTa15	SINE/Alu	1	288	0	67
	2587	0.7	0	0	sf60	1	288	0	+	AluTa15	SINE/Alu	1	288	0	74
	2589	0.7	0	0	sf62	1	288	0	+	AluTa15	SINE/Alu	1	288	0	76
	2586	0.7	0	0	sf71	1	288	0	+	AluTa15	SINE/Alu	1	288	0	86
	2589	0.7	0	0	sf82	1	288	0	+	AluTa15	SINE/Alu	1	288	0	98
	2394	0.7	1.4	0.3	subfam18_Owl	1	279	0	+	AluTa15	SINE/Alu	2	283	-5	129
	2526	0.7	0	0	subfam4_Ceb	1	282	0	+	AluTa15	SINE/Alu	2	283	-5	174
	2582	0.7	0	0	sf66	2	288	0	+	AluTa15	SINE/Alu	2	288	0	80
	2561	1	0	0	sf36	1	288	0	+	AluTa15	SINE/Alu	1	288	0	49
	2532	1.1	0	0	subfam10_JB	1	282	0	+	AluTa15	SINE/Alu	1	282	-6	112
	2506	1.1	0	0	subfam12_JB	1	282	0	+	AluTa15	SINE/Alu	1	282	-6	116
	2449	1.1	0.4	0	subfam19_JB	1	281	0	+	AluTa15	SINE/Alu	1	282	-6	130
	2516	1.1	0	0	subfam10_Owl	1	282	0	+	AluTa15	SINE/Alu	2	283	-5	113
	2413	1.1	1.1	0.3	subfam17_Owl	1	280	0	+	AluTa15	SINE/Alu	2	283	-5	127
	2438	1.1	1.1	0	subfam23_Owl	1	279	0	+	AluTa15	SINE/Alu	2	283	-5	142
	2507	1.4	0	0	subfam16_JB	1	282	0	+	AluTa15	SINE/Alu	1	282	-6	124
	2510	1.4	0	0	subfam29_JB	1	282	0	+	AluTa15	SINE/Alu	1	282	-6	151
	2553	1.4	0	0	sf11	1	288	0	+	AluTa15	SINE/Alu	1	288	0	26
	2515	1.4	0	0.3	sf4	1	289	0	+	AluTa15	SINE/Alu	1	288	0	53
	2547	1.4	0	0	sf51	1	288	0	+	AluTa15	SINE/Alu	1	288	0	65
	2424	1.4	1.1	0	subfam25_Owl	1	279	0	+	AluTa15	SINE/Alu	2	283	-5	146
	2495	1.8	0	0	subfam2_JB	1	282	0	+	AluTa15	SINE/Alu	1	282	-6	154
	2474	1.8	0	0	subfam37_JB	1	282	0	+	AluTa15	SINE/Alu	1	282	-6	162
	2482	1.8	0	0	subfam5_JB	1	282	0	+	AluTa15	SINE/Alu	1	282	-6	178
	2375	1.8	1.4	0	subfam24_Owl	1	279	0	+	AluTa15	SINE/Alu	1	283	-5	144
	2368	1.8	1.1	0.3	subfam19_Owl	1	280	0	+	AluTa15	SINE/Alu	2	283	-5	131
	2449	1.8	0	0	subfam2_Ceb	1	282	0	+	AluTa15	SINE/Alu	2	283	-5	153
	2485	2.1	0	0	subfam14_JB	1	282	0	+	AluTa15	SINE/Alu	1	282	-6	120
	2456	2.1	0	0	subfam4_JB	1	282	0	+	AluTa15	SINE/Alu	1	282	-6	175
	2367	2.1	1.1	0.3	subfam9_Owl	1	281	0	+	AluTa15	SINE/Alu	1	283	-5	189
	2496	2.1	0	0	sf65	1	288	0	+	AluTa15	SINE/Alu	1	288	0	79
	2470	2.1	0	0	subfam30_JB	1	281	0	+	AluTa15	SINE/Alu	2	282	-6	155
	2422	2.1	0	0	subfam8_Ceb	1	282	0	+	AluTa15	SINE/Alu	2	283	-5	185
	2408	2.5	0.4	0	subfam15_JB	1	281	0	+	AluTa15	SINE/Alu	1	282	-6	122
	2447	2.5	0	0	subfam39_JB	1	282	0	+	AluTa15	SINE/Alu	1	282	-6	164
	2468	2.5	0	0	subfam43_JB	1	282	0	+	AluTa15	SINE/Alu	1	282	-6	171
	2408	2.8	0	0.3	subfam36_JB	1	283	0	+	AluTa15	SINE/Alu	1	282	-6	161
	2474	3.1	0	0	sf5	1	288	0	+	AluTa15	SINE/Alu	1	288	0	63
	2390	3.2	0	0.3	subfam32_JB	1	283	0	+	AluTa15	SINE/Alu	1	282	-6	157
	2453	3.5	0	0	sf43	1	288	0	+	AluTa15	SINE/Alu	1	288	0	57
	2309	6	0	0	subfam13_JB	1	282	0	+	AluTa15	SINE/Alu	1	282	-6	118

## Sheet: Table S3 & S4
		Table S3. Number of Lineage specific Alu insertions by Subfamily from 189							Table S4. Lineage Specific Alu elements by major subfamilies from 189 Subfamily network
		Subfamily	Derived from	marmoset	Squirrel monkey	Owl monkey	capuchin			Marmoset	Owl	Squirrel	Capuchin
	1	AluJb	AluJb	1	n/a	1	n/a		AluJ (Jb, Jo, Jr and Jr4)	1	2	1	0
	2	AluJo	AluJo	n/a	n/a	n/a	n/a		AluS oldest (Sp, Sq, Sq2, Sq10, Sx, Sx1, Sx3, Sx4, Sz, Sz6)	17	81	16	18
	3	AluJr	AluJr	n/a	n/a	1	n/a		AluS intermediate (Sg, Sg4, Sg7)	12	22	7	7
	4	AluJr4	AluJr4	n/a	n/a	n/a	n/a		AluS young (Sc, Sc5 and Sc8)	133	390	26	145
	5	AluSc	AluSc	1	n/a	252	94		AluTa7 (& sf74 between Sc & Ta7)	227	165	93	65
	6	AluSc5	AluSc5	n/a	n/a	5	5		AluTa10 & derived	2895	1567	474	420
	7	AluSc8	AluSc8	n/a	1	37	24		AluTa15 & derived	14959	9862	9671	7897
	8	AluSg	AluSg	1	1	7	2
	9	AluSg4	AluSg4	1	n/a	7	4		Total number of lineage specific Alu elements per genome	18244	12089	10288	8552
	10	AluSg7	AluSg7	n/a	n/a	2	1
	11	AluSp	AluSp	3	1	6	7
	12	AluSq	AluSq	n/a	n/a	2	n/a
	13	AluSq10	AluSq10	n/a	n/a	n/a	n/a
	14	AluSq2	AluSq2	1	n/a	10	4
	15	AluSq4	AluSq4	n/a	n/a	2	n/a
	16	AluSx	AluSx	1	n/a	3	1
	17	AluSx1	AluSx1	2	n/a	3	n/a
	18	AluSx3	AluSx3	n/a	n/a	2	5
	19	AluSx4	AluSx4	1	n/a	1	1
	20	AluSz	AluSz	n/a	1	1	n/a
	21	AluSz6	AluSz6	n/a	n/a	n/a	n/a
	22	AluTa10	AluTa10	187	16	731	239
	23	AluTa15	AluTa15	1708	433	2275	898
	24	AluTa7	AluTa7	137	77	131	50
	25	sf10	Ta10	156	2	201	22
	26	sf11	Ta15	76	1	3	n/a
	27	sf12	Sc	1	1	7	1
	28	sf14	Sq2	n/a	n/a	1	n/a
	29	sf15_31	Sp	5	2	n/a	n/a
	30	sf16	Sq2	n/a	n/a	n/a	n/a
	31	sf17	Sg7	n/a	n/a	n/a	n/a
	32	sf18	Sg	1	1	n/a	n/a
	33	sf19	Sx1	n/a	n/a	n/a	n/a
	34	sf2	Jo	n/a	n/a	n/a	n/a
	35	sf21	Jo	n/a	n/a	n/a	n/a
	36	sf22	Jb	n/a	n/a	n/a	n/a
	37	sf23	Jr	n/a	n/a	n/a	n/a
	38	sf24	Jb	n/a	n/a	n/a	n/a
	39	sf25	Sz6	n/a	1	n/a	n/a
	40	sf26	Sx	n/a	n/a	n/a	n/a
	41	sf28	Sz6	1	n/a	n/a	n/a
	42	sf29	Sq2	n/a	n/a	n/a	n/a
	43	sf3	Sc	1	n/a	n/a	1
	44	sf30	Sx	n/a	n/a	n/a	n/a
	45	sf32	Sq	n/a	n/a	n/a	n/a
	46	sf33	Sq2	1	1	n/a	n/a
	47	sf34	Sg	n/a	n/a	n/a	n/a
	48	sf35	Sc8	2	n/a	n/a	1
	49	sf36	Ta15	183	63	103	156
	50	sf37	Ta15	927	120	93	108
	51	sf38	Ta15	339	158	238	113
	52	sf39	Ta10	50	3	87	4
	53	sf4	Ta15	530	12	8	1
	54	sf40	Jr	n/a	n/a	n/a	n/a
	55	sf41	Jr	n/a	n/a	n/a	n/a
	56	sf42	Ta15	271	38	56	61
	57	sf43	Ta15	21	1	n/a	n/a
	58	sf44	Ta15	2466	744	3673	1463
	59	sf45	Jr	n/a	n/a	n/a	n/a
	60	sf46	Ta15	213	149	97	180
	61	sf47	Ta15	284	125	184	150
	62	sf48	Sx1	n/a	n/a	n/a	n/a
	63	sf5	Ta15	159	1	1	n/a
	64	sf50	Sz6	n/a	8	50	n/a
	65	sf51	Ta15	272	85	77	63
	66	sf52	Ta15	162	3	28	124
	67	sf53	Ta15	153	n/a	n/a	5
	68	sf54	Sc	1	n/a	n/a	n/a
	69	sf55	Sg7	n/a	n/a	n/a	n/a
	70	sf56	Jb	n/a	n/a	n/a	n/a
	71	sf57	Jo	n/a	n/a	n/a	n/a
	72	sf58	Jr	n/a	n/a	n/a	n/a
	73	sf59	Sx1	n/a	1	n/a	n/a
	74	sf60	Ta15	134	18	77	29
	75	sf61	Ta10	83	n/a	2	n/a
	76	sf62	Ta15	125	61	102	232
	77	sf63	Ta15	303	294	1132	2760
	78	sf64	Sc	n/a	4	n/a	n/a
	79	sf65	Ta15	64	n/a	6	8
	80	sf66	Ta15	123	78	43	57
	81	sf67	Jr	n/a	n/a	n/a	n/a
	82	sf68	Jr	n/a	n/a	n/a	n/a
	83	sf69	Ta10	86	2	303	32
	84	sf7	Sz	n/a	n/a	n/a	n/a
	85	sf70	Jr	n/a	n/a	n/a	n/a
	86	sf71	Ta15	124	50	40	65
	87	sf72	Sp	1	n/a	n/a	n/a
	88	sf73	Ta15	193	171	149	100
	89	sf74	Ta7	90	16	34	15
	90	sf75	Sx	n/a	n/a	n/a	n/a
	91	sf76	Ta15	191	34	109	37
	92	sf77	Sz	n/a	n/a	n/a	n/a
	93	sf78	Jb	n/a	n/a	n/a	n/a
	94	sf79	Jr	n/a	n/a	n/a	n/a
	95	sf8	Sx	n/a	n/a	n/a	n/a
	96	sf80	Sq2	n/a	n/a	n/a	n/a
	97	sf81	Sc	n/a	n/a	n/a	n/a
	98	sf82	Ta15	353	405	221	625
	99	sf83	Jr	n/a	n/a	n/a	n/a
	100	sf84	Sc	n/a	n/a	n/a	n/a
	101	sf85	Ta15	160	33	70	32
	102	sf86	Ta15	257	84	197	232
	103	sf87	Jb	n/a	n/a	n/a	n/a
	104	sf88	Jb	n/a	n/a	n/a	n/a
	105	sf89	Jo	n/a	n/a	n/a	n/a
	106	sf9	Jb	n/a	n/a	n/a	n/a
	107	sf90	Sc	n/a	1	n/a	n/a
	108	sf91	Sx3	1	1	n/a	n/a
	109	sf92	Jb	n/a	1	n/a	n/a
	110	sf93	Sx	n/a	n/a	n/a	n/a
	111	subfamily0_JB	Ta15	4223	4819	14	61
	112	subfamily1_Ceb	Sc	4	n/a	n/a	n/a
	113	subfamily1_JB	Ta10	128	41	n/a	n/a
	114	subfamily1_Owl	Sc	12	2	1	n/a
	115	subfamily10_JB	Ta15	19	15	1	n/a
	116	subfamily10_Owl	Ta15	6	35	18	n/a
	117	subfamily11_JB	Ta10	4	n/a	n/a	n/a
	118	subfamily11_Owl	Ta10	12	11	32	5
	119	subfamily12_JB	Ta15	38	54	n/a	1
	120	subfamily12_Owl	Sc	1	1	6	n/a
	121	subfamily13_JB	Ta15	29	10	4	3
	122	subfamily13_Owl	Sc	6	2	7	1
	123	subfamily14_JB	Ta15	25	32	n/a	n/a
	124	subfamily14_Owl	Sc	5	n/a	7	n/a
	125	subfamily15_JB	Ta15	n/a	10	n/a	n/a
	126	subfamily15_Owl	Ta10	219	22	36	n/a
	127	subfamily16_JB	Ta15	25	36	1	n/a
	128	subfamily16_Owl	Ta10	25	10	7	n/a
	129	subfamily17_JB	Ta10	19	7	2	n/a
	130	subfamily17_Owl	Ta15	n/a	3	183	n/a
	131	subfamily18_JB	Ta15	80	127	4	4
	132	subfamily18_Owl	Ta15	n/a	1	2	n/a
	133	subfamily19_JB	Ta15	4	11	n/a	n/a
	134	subfamily19_Owl	Ta15	n/a	4	92	n/a
	135	subfamily2_Ceb	Ta15	n/a	1	n/a	265
	136	subfamily2_JB	Ta15	14	79	n/a	n/a
	137	subfamily20_JB	Sg	2	1	n/a	n/a
	138	subfamily20_Owl	Ta15	3	1	269	n/a
	139	subfamily21_JB	Ta10	21	43	1	n/a
	140	subfamily21_Owl	Sc	15	1	12	n/a
	141	subfamily22_JB	Ta10	185	29	6	3
	142	subfamily22_Owl	Sg	2	n/a	5	n/a
	143	subfamily23_JB	Ta10	12	15	3	n/a
	144	subfamily23_Owl	Ta15	19	22	90	n/a
	145	subfamily24_JB	Ta15	521	187	17	11
	146	subfamily24_Owl	Ta15	n/a	n/a	163	n/a
	147	subfamily25_JB	Ta10	38	40	n/a	6
	148	subfamily25_Owl	Ta15	n/a	4	15	n/a
	149	subfamily26_JB	Ta10	1	11	n/a	n/a
	150	subfamily26_Owl	Sc	6	n/a	1	n/a
	151	subfamily27_JB	Ta10	9	14	n/a	n/a
	152	subfamily28_JB	Sc	5	2	2	1
	153	subfamily29_JB	Ta15	8	4	n/a	n/a
	154	subfamily29_Owl	Ta10	36	12	44	2
	155	subfamily3_Ceb	Ta10	14	n/a	n/a	59
	156	subfamily3_JB	Sg4	2	4	1	n/a
	157	subfamily3_Owl	Ta10	184	43	7	4
	158	subfamily30_JB	Ta15	2	24	4	n/a
	159	subfamily31_JB	Ta10	624	11	n/a	2
	160	subfamily32_JB	Ta15	n/a	13	n/a	n/a
	161	subfamily33_JB	Ta10	22	32	n/a	1
	162	subfamily34_JB	Ta10	2	14	1	1
	163	subfamily35_JB	Sc	34	4	1	n/a
	164	subfamily36_JB	Ta15	1	31	n/a	n/a
	165	subfamily37_JB	Ta15	3	10	n/a	n/a
	166	subfamily38_JB	Sc	7	n/a	2	n/a
	167	subfamily39_JB	Ta15	2	11	1	n/a
	168	subfamily4_Ceb	Ta15	25	2	2	35
	169	subfamily4_JB	Ta15	3	559	n/a	n/a
	170	subfamily4_Owl	Sg4	3	n/a	n/a	n/a
	171	subfamily40_JB	Ta10	44	13	n/a	3
	172	subfamily41_JB	Ta10	n/a	1	n/a	n/a
	173	subfamily42_JB	Ta10	1	3	1	n/a
	174	subfamily43_JB	Ta15	n/a	11	n/a	n/a
	175	subfamily44_JB	Ta10	n/a	8	n/a	1
	176	subfamily45_JB	Ta10	4	9	2	1
	177	subfamily5_Ceb	Ta10	n/a	n/a	n/a	30
	178	subfamily5_JB	Ta15	117	391	n/a	n/a
	179	subfamily5_Owl	Sc	1	n/a	16	n/a
	180	subfamily6_Ceb	Sc	2	1	7	17
	181	subfamily6_JB	Ta10	36	33	13	5
	182	subfamily7_Ceb	Sc	11	2	4	n/a
	183	subfamily7_JB	Ta10	3	17	n/a	n/a
	184	subfamily7_Owl	Sc	2	n/a	22	n/a
	185	subfamily8_Ceb	Ta15	1	2	n/a	18
	186	subfamily8_JB	Sc	16	4	1	n/a
	187	subfamily8_Owl	Ta10	686	1	2	n/a
	188	subfamily9_JB	Ta10	4	11	86	n/a
	189	subfamily9_Owl	Ta15	n/a	1	n/a	n/a
			Total	18243	10288	12089	8552

## Sheet: Figures S1
	A.
	B.
