# Supplementary material for: Framework of the Alu Subfamily Evolution in the Platyrrhine Three-Family Clade of Cebidae, Callithrichidae, and Aotidae
Source: Genes (Basel). 2023 Jan 18;14(2):249. doi: 10.3390/genes14020249 (PMC9956951; doi:10.3390/genes14020249)
Supplement: Supplementary file 1 [file genes-14-00249-s001.zip › Supplementary File S6.txt]

AluJb
AluJo
AluJr4
AluSc5
AluSc8
AluSq4
AluSx3
AluTa7
sf18
sf19
sf21
sf23
sf25
sf34
sf35
sf40
sf43
sf48
sf50
sf55
sf58
sf68
sf72
sf74
sf79
sf84
sf88
sf90
sf91
subfamily10Owl
subfamily12Owl
subfamily13JB
subfamily13Owl
subfamily17JB
subfamily18Owl
subfamily21Owl
subfamily22JB
subfamily25Owl
subfamily27JB
subfamily37JB
subfamily38JB
subfamily42JB
subfamily44JB
subfamily45JB
subfamily5Owl
subfamily6Ceb
subfamily7Owl
subfamily9JB
subfamily9Owl
merged_1 ('sf57', 'sf2')
merged_3 ('AluTa15', 'sf44')
merged_4 ('subfamily2Ceb', 'subfamily8Ceb')
merged_5 ('sf28', 'AluSz6')
merged_8 ('subfamily26JB', 'subfamily11JB')
merged_10 ('subfamily41JB', 'subfamily15JB')
merged_12 ('sf17', 'AluSg7')
merged_14 ('subfamily8Owl', 'subfamily31JB')
merged_16 ('sf78', 'sf56')
merged_25 ('AluSq2', 'sf16')
merged_26 ('AluSp', 'sf1531')
merged_30 ('AluJr', 'sf70')
merged_33 ('AluSc', 'subfamily1Ceb')
merged_35 ('sf67', 'sf83')
merged_36 ('subfamily7Ceb', 'subfamily28JB')
merged_38 ('subfamily24Owl', 'subfamily23Owl')
merged_39 ('sf9', 'sf87')
merged_43 ('sf24', 'sf92')
merged_49 ('subfamily19JB', 'sf37')
merged_50 (('subfamily33JB', 'subfamily21JB'), 'subfamily22Owl')
merged_51 ('subfamily11Owl', 'sf5')
merged_52 ('sf61', 'sf11')
merged_53 ('subfamily32JB', 'sf53')
merged_54 (('subfamily14Owl', 'subfamily35JB'), 'subfamily1Owl')
merged_56 ('sf69', ('subfamily43JB', 'sf85'))
merged_63 (('sf81', 'subfamily8JB'), 'sf3')
merged_66 (('sf77', 'sf75'), ('AluSx', 'sf59'))
merged_68 (('sf8', 'AluSx1'), 'sf80')
merged_69 ('sf12', 'subfamily26Owl')
merged_71 ('sf4', 'subfamily10JB')
merged_73 (('subfamily3Owl', 'subfamily6JB'), 'subfamily29Owl')
merged_74 ('sf54', 'sf64')
merged_75 (('sf45', 'sf41'), ('sf22', 'sf89'))
merged_78 (('subfamily36JB', 'subfamily39JB'), (('sf32', 'sf33'), ('sf14', 'AluSq')))
merged_80 ('sf39', ('subfamily3Ceb', 'sf10'))
merged_84 ('subfamily5Ceb', 'subfamily20Owl')
merged_91 (('subfamily15Owl', 'subfamily16Owl'), ((('AluTa10', 'subfamily40JB'), 'subfamily23JB'), ('subfamily1JB', 'subfamily25JB')))
merged_92 (('subfamily7JB', 'AluSx4'), (('AluSg', 'subfamily20JB'), 'AluSg4'))
merged_93 (((('subfamily3JB', 'subfamily4Owl'), ('AluSz', 'sf7')), ('sf93', 'sf26')), (('sf29', 'AluSq10'), 'sf30'))
merged_95 (('sf60', 'sf52'), 'subfamily4Ceb')
merged_97 (('subfamily5JB', 'sf65'), ((('sf51', 'subfamily4JB'), ('sf73', 'subfamily0JB')), (('subfamily17Owl', 'sf46'), ('sf42', 'sf82'))))
merged_98 (('sf62', 'subfamily14JB'), ((('subfamily34JB', 'sf76'), ((('subfamily19Owl', 'subfamily16JB'), 'subfamily24JB'), (('sf38', 'subfamily2JB'), ('sf71', 'subfamily12JB')))), ((('sf66', 'sf36'), ('sf63', 'sf86')), (('subfamily29JB', 'sf47'), ('subfamily18JB', 'subfamily30JB')))))
