# Supplementary material for: Framework of the Alu Subfamily Evolution in the Platyrrhine Three-Family Clade of Cebidae, Callithrichidae, and Aotidae
Source: Genes (Basel). 2023 Jan 18;14(2):249. doi: 10.3390/genes14020249 (PMC9956951; doi:10.3390/genes14020249)
Supplement: Supplementary file 1 [file genes-14-00249-s001.zip › Supplementary File S8.fas]

>AluJb#SINE/Alu
GGCCGGGCGCGGTGGCTCACGCCTGTAATCCCAGCACTTTGGGAGGCCGAGGCGGGAGGA
T-CACTTGAGCCCAGGAGTTCGAGACCA-GCCTGGGCAACATGGTGAAACCCCGTCTCTA
CAAAAA-ATACAAAAA---TTAGCCGGGCGTGGTGGCGCGCGCCTGTAGTCCCAGCTACT
CGGGAGGCTGAGGCAGGAGGATCGCTTGAGCCCGGGAGGTCGAGGCTGCAGTGAGCCGTG
ATCGCGCCACTGCACTCCAGCCTGGG------CGACA-GAGCGAGACCCTGTCTCAAAAA
AAAAAAAAAAAAAAAAAAAAAAAAA
>AluJo#SINE/Alu
GGCCGGGCGCGGTGGCTCACGCCTGTAATCCCAGCACTTTGGGAGGCCGAGGCGGGAGGA
T-CGCTTGAGCCCAGGAGTTCGAGACCA-GCCTGGGCAACATAGCGAGACCCCGTCTCTA
CAAAAA-ATACAAAAA---TTAGCCGGGCGTGGTGGCGCGCGCCTGTAGTCCCAGCTACT
CGGGAGGCTGAGGCAGGAGGATCGCTTGAGCCCAGGAGTTCGAGGCTGCAGTGAGCTATG
ATCGCGCCACTGCACTCCAGCCTGGG------CGACA-GAGCGAGACCCTGTCTCAAAAA
AAAAAAAAAAAAAAAAAAAAAAAAA
>sf21
GGCTGGGCGCAGTGGCTCACGCCTGTAATCCCAGCACTTTGGGAGGCCGAGGCGGGAGGA
T-CGCTTGAGCCCAGGAGTTCGAGACCA-GCCTGGGCAACATAGCGAGACCCCGTCTCTA
CAAAAA-ATATAAAAAA--TTAGCCGGGCGTGGTGGCGCGCGCCTGTAGTCCCAGCTACT
CGGGAGGCTGAGGCAGGAGGATCGCTTGAGCCCAGGAGTTCGAGGCTGCAGTGAGCTATG
ATCGCGCCACTGCACTCCAGCCTGGG------CGACA-GAGCGAGACCCTGTCTCAAAAA
A------------------------
>sf2
GGCCGGGCGCGGTGGCTCACGCCTGTAATCCCAGCACTTTGGGAGGCCGAGGCGGGAGGA
T-CGCTTGAGCCCAGGAGTTCGAGACCA-GCCTGGGCAACATAGCGAGACCCCGTCTCTA
CAAAAA-ATACAAAAAA--TTAGCCGGGCGTGGTGGCGCGCGCCTGTAGTCCCAGCTACT
CGGGAGGCTGAGGCGGGAGGATCGCTTGAGCCCGGGAGGTCGAGGCTGCAGTGAGCTGTG
ATCGCGCCACTGCACTCCAGCCTGGG------CGACA-GAGCGAGACCCTGTCTCAAAAA
A------------------------
>sf57
GGCCGGGCGCGGTGGCTCACGCCTGTAATCCCAGCACTTTGGGAGGCCGAGGCGGGAGGA
T-CGCTTGAGCCCAGGAGTTCGAGACCA-GCCTGGGCAACATAGCGAGACCCCGTCTCTA
CAAAAA-AA--AAAAAA--TTAGCCGGGCGTGGTGGCGCGCGCCTGTAGTCCCAGCTACT
CGGGAGGCTGAGGCGGGAGGATCGCTTGAGCCCGGGAGGTCGAGGCTGCAGTGAGCTGTG
ATCGCGCCACTGCACTCCAGCCTGGG------CGACA-GAGCGAGACCCTGTCTCAAAAA
A------------------------
>sf22
GGCCGGGCGCGGTGGCTCACGCCTGTAATCCCAGCACTTTGGGAGGCCGAGGCGGGAGGA
T-CGCTTGAGCCCAGGAGTTCGAGACCA-GCCTGGGCAACATAGCGAGACCCCGTCTCTA
CAAAAA-ATACAAAAAA--TTAGCCGGGCGTGGTGGCGCGCGCCTGTAGTCCCAGCTACT
CGGGAGGCTGAGGTGGGAGGATCGCTTGAGCCCGGGAGGTCGAGGCTGCAGTGAGCCGTG
ATCGCGCCACTGCACTCCAGCCTGGG------CGACA-GAGCGAGACCCTGTCTCAAAAA
A------------------------
>sf89
GGCCGGGCGCGGTGGCTCACGCCTGTAATCCCAGCACTTTGGGAGGCCGAGGCGGGAGGA
T-CGCTTGAGCCCAGGAGTTCGAGACCA-GCCTGGGCAACATAGGGAGACCCCGTCTCTA
CAAAAA-ATA-AAAAAA--TTAGCCGGGCGTGGTGGCGCGCGCCTGTAGTCCCAGCTACT
CGGGAGGCTGAGGTGGGAGGATCGCTTGAGCCCGGGAGGTCGAGGCTGCAGTGAGCTGTG
ATCGCGCCACTGCACTCCAGCCTGGG------CGACA-GAGTGAGACCCTGTCTCAAAAA
A------------------------
>sf24
GGCCGGGCGCGGTGGCTCACGCCTGTAATCCCAGCACTTTGGGAGGCCGAGGCGGGAGGA
T-CGCTTGAGCCCAGGAGTTCGAGACCA-GCCTGGGCAACATGGCGAAACCCCGTCTCTA
CAAAAA-ATACAAAAAA--TTAGCCGGGCGTGGTGGCGCGCGCCTGTAGTCCCAGCTACT
CGGGAGGCTGAGGTGGGAGGATCGCTTGAGCCCGGGAGGTCGAGGCTGCAGTGAGCCGTG
ATCGCGCCACTGCACTCCAGCCTGGG------CGACA-GAGCGAGACCCTGTCTCAAAAA
A------------------------
>sf9
GGCCGGGCGCGGTGGCTCACGCCTGTAATCCCAGCACTTTGGGAGGCCGAGGCGGGCGGA
T-CGCTTGAGCCCAGGAGTTCGAGACCA-GCCTGGGCAACATGGCGAAACCCCGTCTCTA
CAAAAA-ATACAAAAAA--TTAGCCGGGCGTGGTGGCGCGCGCCTGTAGTCCCAGCTACT
CGGGAGGCTGAGGTGGGAGGATCGCTTGAGCCCGGGAGGTCGAGGCTGCAGTGAGCCGTG
ATCGCGCCACTGCACTCCAGCCTGGG------CGACA-GAGCGAGACCCTGTCTCAAAAA
A------------------------
>sf78
GGCCGGGCGCGGTGGCTCACGCCTGTAATCCCAGCACTTTGGGAGGCCGAGGCGGGCGGA
T-CGCTTGAGCCCAGGAGTTCGAGACCA-GCCTGGGCAACATGGCGAAACCCCGTCTCTA
CAAAAA-ATACAAAAAT---TAGCCGGGCGTGGTGGCGCGCGCCTGTAGTCCCAGCTACT
CGGGAGGCTGAGGTGGGAGGATCGATTGAGCCCGGGAGGTCGAGGCTGCAGTGAGCCGTG
ATCGCGCCACTGCACTCCAGCCTGGG------CGACA-GAGCGAGACCCTGTCTCAAAAA
A------------------------
>sf56
AGCCGGGCGCGGTGGCTCACGCCTGTAATCCCAGCACTTTGGGAGGCCGAGGCGGGCGGA
T-CGCTTGAGCCCAGGAGTTCGAGACCA-GCCTGGGCAACATGGCGAAACCCCGTCTCTA
CAAAAA-ATACAAAAA---TTAGCCGGGCGTGGTGGCGCGCGCCTGTAGTCCCAGCTACT
TGGGGGGCTGAGGTGGGAGGATCGCTTGAGCCCGGGAGGTCGAGGCTGCAGTGAGCCGTG
ATCGCGCCACTGCACTCCAGCCTGGG------CGACA-GAGCGAGACCCTGTCTCAAAAA
A------------------------
>sf87
GGCCGGGCGCGGTGGCTCACGCCTGTAATCCCAGCACTTTGGGAGGCCGAGGCGGGCGGA
T-CGCTTGAGCCCAGGAGTTCGAGACCA-GCCTGGGCAACATGGCGAAACCCCGTCTCTA
CAAAAA-ATACAAAAA---TTAGCCGGGCGTGGTGGCGCGCGCCTGTAGTCCCAGCTACT
CGGGAGGCTGAGGTGGGAGGATGGCTTGAGCCCGGGAGGTCGAGGCTGCAGTGAGCCGTG
ATCGCGCCACTGCACTCCAGCCTGGG------CGACA-GAGCGAGACCCTGTCTCAAAAA
A------------------------
>sf88
GGCCGGGCGCGGTGGCTCACGCCTGTAATCCCAGCACTTTGGGAGGCCGAGGCGGGCGGA
T-CGCTTGAGCCCAGGAGTTCGAGACCA-GCCTGGGAAACATGGCGAAACCCCGTCTCTA
CAAAAA-ATACAAAAAA--TTAGCCGGGCGTGGTGGCGCGCGCCTGTAGTCCCAGCTACT
CGGGAGGCTGAGGTGGGAGGATCGCTTGAGCCCGGGAGGTCGAGGCTGCAGTGAGCCGTG
ATCGCGCCACTGCACTCCAGCCTGGG------CGACA-GAGCGAGACCCTGTCTCAAAAA
A------------------------
>sf92
GGCCGGGCGCGGTGGCTCACGCCTGTAATCCCAGCACTTTGGGAGGCCGAGGCGGGCGGA
T-CGCTTGAGCCCAGGAGTTCGAGACCA-GCCTGGGCAACATGGCGAAACCCCGTCTCTA
CAAAAA-ATACAAAAAA--TTAGCCGGGCGTGGTGGCGCGCGCCTGTAGTCCCAGCTACC
CGGGAGGCTGAGGTGGGAGGATCGCCTGAGCCCGGGAGGTCGAGGCTGCAGTGAGCCGTG
ATCGCGCCACTGCACTCCAGCCTGGG------CGACA-GAGCGAGACCCTGTCTCAAAAA
A------------------------
>AluJr#SINE/Alu
GGCCGGGCGCGGTGGCTCACGCCTGTAATCCCAGCACTTTGGGAGGCCGAGGCGGGAGGA
T-CGCTTGAGGCCAGGAGTTCGAGACCA-GCCTGGGCAACATAGCGAGACCCCGTCTCTA
CAAAAA-ATATAAAAA---TTAGCCGGGCGTGGTGGCGCGCGCCTGTAGTCCCAGCTACT
CGGGAGGCTGAGGCGGGAGGATCGCTTGAGCCCAGGAGTTCGAGGCTGCAGTGAGCTATG
ATCGCGCCACTGCACTCCAGCCTGGG------CGACA-GAGCGAGACCCTGTCTCAAAAA
AAAAAAAAAAAAAAAAAAAAAAAAA
>sf40
GGCCGGGCGCGGTGGCTCACGCCTGTAATCCCAGCACTTTGGGAGGCCGAGGCGGGAGGA
T-CGCTTGAGGCCAGGAGTTCGAGACCA-GCCTGGGCAACATAGCGAGACCCCGTCTCTA
CAAAAA-ATATAAAAAA--TTAGCCGGGCGTGGTGGCGCGCGCCTGTAGTCCCAGCTACT
CGGGAGGCTGAGGCGGGAGGATCGCTTGAGCCCAGGAGTTCGAGGCTGCAGTGAGCTATG
ATCGCGCCACTGCACTCCAGCCTGGG------CGACA-GAGCGAGACCCTGTCTCTAAAA
A------------------------
>sf70
GGCCGGGCGCGGTGGCTCACGCCTGTAATCCCAACACTTTGGGAGGCCGAGGCGGGAGGA
T-CGCTTGAGGCCAGGAGTTCGAGACCA-GCCTGGGCAACATAGCGAGACCCCGTCTCTA
CAAAAA-ATATAAAAAA--TTAGCCGGGCGTGGTGGCGCGCGCCTGTAGTCCCAGCTACT
CGGGAGGCTGAGGCGGGAGGATCGCTTGAGCCCAGGAGTTCGAGGCTGCAGTGAGCTATG
ATCGCGCCACTGCACTCCAGCCTGGG------CGACA-GAGCGAGACCCTGTCTCAAAAA
A------------------------
>AluJr4#SINE/Alu
GGCCGGGCGCGGTGGCTCACGCCTGTAATCCCAGCACTTTGGGAGGCCGAGGCGGGAGGA
T-CGCTTGAGGCCAGGAGTTCGAGACCA-GCCTGGGCAACATAGCGAGACCCCGTCTCTA
CAAAAA-ATNTAAAAA---TTAGCCGGGCGTGGTGGCGCGCGCCTGTAGTCCTAGCTACT
CGGGAGGCTGAGGCAGGAGGATCGCTTGAGCCCAGGAGTTCGAGGTTACAGTGAGCTATG
ATCGCGCCACTGCACTCCAGCCTGGG------CGACA-GAGCGAGACCCTGTCTCAAAAA
AAAAAAAAAAAAAAAAAAAAAAAAA
>sf23
GGCCGGGCGCGGTGGCTCACGCCTGTAATCCCAGCACTTTGGGAGGCCGAGGCGGGAGGA
T-CGCTTGAGCCCAGGAGTTCGAGACCA-GCCTGGGCAACATAGCGAGACCCCGTCTCTA
CAAAAA-ATATAAAAAA--TTAGCCGGGCGTGGTGGCGCGCGCCTGTAGTCCCAGCTACT
CGGGAGGCTGAGGTGGGAGGATCGCTTGAGCCCGGGAGGTCGAGGCTGCAGTGAGCCATG
ATCGCGCCACTGCACTCCAGCCTGGG------CGACA-GAGCGAGACCCTGTCTCAAAAA
A------------------------
>sf41
GGCCGGGCGCGGTGGCTCACGCCTGTAATCCCAGCACTTTGGGAGGCCGAGGCGGGAGGA
T-CGCTTGAGCCCAGGAGTTCGAGACCA-GCCTGGGCAACATAGCGAGACCCCGTCTCTA
CAAAAA-ATTTAAAAAA--TTAGCCGGGCGTGGTGGCGCGCGCCTGTAGTCCCAGCTACT
CGGGAGGCTGAGGTGGGAGGATCGCTTGAGCCCGGGAGGTCGAGGCTGCAGTGAGCTGTG
ATCGCGCCACTGCACTCCAGCCTGGG------CGACA-GAGCGAGACCCTGTCTCAAAAA
A------------------------
>sf68
GGCCGGGCGCGGTGGCTCACGCCTGTAATCCCAGCACTTTGGGAGGCCGAGGCGGGAGGA
T-CGCTTGAGCCCAGGAGTTCGAGACCA-GCCTGGGCAACATAGCGAGACCTCGTCTCTA
CAAAAA-ATATAAAAAA--TTAGCCGGGCGTGGTGGCGCGCGCCTGTAGTCCCAGCTACT
CGGGAGGCTGAGGTGGGAGGATCGCTTGAGCCCGGGAGGTCGAGGCTGCAGTGAGCTGTG
ATCGCGCCACTGCACTCCAGCCTGGG------CGACA-GAGCGAGACCCTGTCTCAAAAA
A------------------------
>sf45
GGCCGGGCGCGGTGGCTCACGCCTGTAATCCCAGCACTTTGGGAGGCCGAGGCGGGAGGA
T-CGCTTGAGCCCAGGAGTTCGAGACCA-GCCTGGGCAACATAGCGAGACCCCGTCTCTA
CAAAAA-ATATAAAAAA--TTAGCCGGGCGTGGTGGCGCGCGCCTGTGGTCCCAGCTACT
CGGGAGGCTGAGGCGGGAGGATCGCTTGAGCCCGGGAGGTCGAGGCTGCAGTGAGCTGTG
ATCGCGCCACTGCACTCCAGCCTGGG------CGACA-GAGCGAGACCCTGTCTCAAAAA
A------------------------
>sf58
GGCCGGGCGCGGTGGCTCACGCCTGTAATCCCAGCACTTTGGGAGGCCGAGGCGGGAGGA
TGCTCTTGAGCCCAGGAGTTCGAGACCA-GCCTGGGCAACATAGCGAGACCCCGTCTCTA
CAAAAA-ATATAAAAAA--TTAGCCGGGCGTGGTGGCGCGCGCCTGTAGTCCCAGCTACT
CGGGAGGCTGAGGCGGGAGGATCGCTTGAGCCCGGGAGGTCGAGGCTGCAGTGAGCTGTG
ATCGCGCCACTGCACTCCAGCCTGGG------CGACA-GAGCGAGACCCTGTCTCAAAAA
A------------------------
>sf67
GGCCGGGCGCGGTGGCTCACGCCTGTAATCCCAGCACTTTGGGAGGCCGAGGCGGGAGGA
T-CGCTTGAGTCCAGGAGTTCGAGACCA-GCCTGGGCAACATAGCGAGACCCCGTCTCTA
CAAAAA-ATATAAAAAA--TTAGCCGGGCGTGGTGGCGCGTGCCTGTAGTCCCAGCTACT
CGGGAGGCTGAGGCGGGAGGATCGCTTGAGCCCAGGAGTTCGAGGCTGCAGTGAGCTATG
ATCGCGCCACTGCACTCCAGCCTGGG------CGACA-GAGCGAGACCCTGTCTCAAAAA
A------------------------
>sf79
GGCCGGGCGCGGTGGCTCACGCCTGTAATCCCAGCACTTTGGGAGGCCGAGGCGGGAGGA
C-CGCTTGAGGCCAGGAGTTCGAGACCA-GCCTGGGCAACATAGCGAGACCCCGTCTCTA
CAAAAA-ATNTAAAAAA--TTAGCCGGGCGTGGTGGCGCGCGCCTGTAGTCCCAGCTACT
CGGGAGGCTGAGGCGGGAGGATCGCTTGAGCCCAGGAGTTCGAGGCTGCAGTGAGCTATG
ATTGCGCCACTGCACTCCAGCCTGGG------CGACA-GAGCGAGACCCTGTCTCAAAAA
A------------------------
>sf83
GGCTGGGCGCGGTGGCTCACGCCTGTAATCCCAGCACTTTGGGAGGCCGAGGCGGGAGGA
T-CGCTTGAGGCCAGGAGTTCGAGACCA-GCCTGGGCAACATAGCGAGACCCCGTCTCTA
CAAAAA-ATATAAAAAA--TTAGCCGGGCGTGGTGGCGCGTGCCTGTAGTCCCAGCTACT
CGGGAGGCTGAGGCGGGAGGATCCCTTGAGCCCAGGAGTTCGAGGCTGCAGTGAGCTATG
ATCGCGCCACTGCACTCCAGCCTGGG------CGACA-GAGCGAGACCCTGTCTCAAAAA
A------------------------
>AluSz#SINE/Alu
GGCCGGGCGCGGTGGCTCACGCCTGTAATCCCAGCACTTTGGGAGGCCGAGGCGGGCGGA
T-CACTTGAGGTCAGGAGTTCGAGACCA-GCCTGGCCAACATGGTGAAACCCCGTCTCTA
CTAAAAA-TACAAAAA---TTAGCCGGGCGTGGTGGCGCGCGCCTGTAATCCCAGCTACT
CGGGAGGCTGAGGCAGGAGAATCGCTTGAACCCGGGAGGCGGAGGTTGCAGTGAGCCGAG
ATCGCGCCACTGCACTCCAGCCTGGG------CGACA-GAGCGAGACTCCGTCTCAAAAA
AAAAAAAAAAAAAAAAAAAAAAAAA
>sf50
GGCCGGGCGCGGTGGCTCACGCCTGTAATCCCAGCACTTTGGGAGGCCGAGGCGGGCGGA
T-CACTTGAGGTCAGGAGTTCGAGACCA-GCCTGGCCAACATGGCGAAACCCCGTCTCTA
CTAAAA-ATACAAAAA---TTAGCCGGGCGTGGTGGCGCGCGCCTGTAATCCCAGCTACT
CGGGAGGCTGAGGCATGAGAATCGCTTGAACCCGGGAGGCGGAGGTTGCAGTGAGCCGAG
ATCGCGCCACTGCACTCCAGCCTGGG------CGACA-GAGCGAGACTCTGTCTCAAAAA
A------------------------
>sf28
GGCCGGGCGCGGTGGCTCACGCCTGTAATCCCAGCACTTTGGGAGGCCGAGGCGGGCGGA
T-CACTTGAGGTCAGGAGTTCGAGACCA-GCCTGGCCAACATGGCGAAACCCCGTCTCTA
CTAAAA-ATACAAAAA---TTAGCCGGGCGTGGTGGCGCGCGCCTGTAATCCCAGCTACT
CGGGAGGCTGAGGCACGAGAATCGCTTGAACCCGGGAGGCGGAGGTTGCAGTGAGCCGAG
ATCGCGCCACTGCACTCCAGCCTGGG------CGACA-GAGCGAGACTCTGTCTCAAAAA
A------------------------
>sf77
AGCCGGGCGCGGTGGCTCACGCCTGTAATCCCAGCACTTTGGGAGGCCGAGGCGGGCGGA
T-CACTTGAGGTCAGGAGTTCGAGACCA-GCCTGGCCAACATGGTGAAACCCCGTCTCTA
CTAAAA-ATACAAAAA---TTAGCCGGGCGTGGTGGCGCGCGCCTGTACTCCCAGCTACT
CGGGAGGCTGAGGCAGGAGAATCGCTTGAACCCGGGAGGCGGAGGTTGCAGTGAGCCGAG
ATCGCGCCACTGCACTCCAGCCTGGG------CGACA-GAGCGAGACTCCGTCTCAAAAA
A------------------------
>sf7
AGCCGGGCGCGGTGGCTCACGCCTGTAATCCCAGCACTTTGGGAGGCCGAGGCGGGCAGA
T-CACTTGAGGTCAGGAGTTCGAGACCA-GCCTGGCCAACATGGTAAAACCCCGTCTCTA
CTAAAA-ATACAAAAA---TTAGCCAGGTGTGGTGGTGCACGCCTGTAATCCCAGCTACT
CGGGAGGCTGAGGCACAAGAATCGCTTGAACCCGGGAGGCGGAGGTTGCAGTGAGCCGAG
ATCGCGCCACTGCACTCCAGCCTGGG------CGACA-GAGCGAGACTCCGTCTCAAAAA
A------------------------
>sf25
GGCCGGGCGCGGTGGCTCACGCCTGTAATCCCAGCACTTTGGGAGGCCGAGGCGGGCGGA
T-CACTTGAGGCCAGGAGTTCGAGACCA-GCCTGGCCAACATGGCGAAACCCCGTCTCTA
CTAAAA-ATACAAAAA---TTAGCCGGGCGTGGTGGCGCGCGCCTGTAATCCCAGCTACT
CGGGAGGCTGAGGCAGGAGAATCGCTTGAACCCGGGAGGCGGAGGTTGCAGTGAGCCGAG
ATCGCGCCACTGCACTCCAGCCTGGG------CGACA-GAGCGAGACTCTGTCTCAAAAA
A------------------------
>AluSz6#SINE/Alu
GGCCGGGCGCGGTGGCTCACGCCTGTAATCCCAGCACTTTGGGAGGCCGAGGCGGGCGGA
T-CACTTGAGGCCAGGAGTTCGAGACCA-GCCTGGCCAACATGGCAAAACCCCGTCTCTA
CTAAAA-ATACAAAAA---TTAGCCGGGCGTGGTGGCGCGCGCCTGTAATCCCAGCTACT
CGGGAGGCTGAGGCACGAGAATCGCTTGAACCCGGGAGGCGGAGGTTGCAGTGAGCCGAG
ATCGCGCCACTGCACTCCAGCCTGGG------CGACA-GAGCGAGACTCTGTCTCAAAAA
AAAAAAAAAAAAAAAAAAAAAAAAA
>AluSx#SINE/Alu
GGCCGGGCGCGGTGGCTCACGCCTGTAATCCCAGCACTTTGGGAGGCCGAGGCGGGCGGA
T-CACCTGAGGTCAGGAGTTCGAGACCA-GCCTGGCCAACATGGTGAAACCCCGTCTCTA
CTAAAAA-TACAAAAA---TTAGCCGGGCGTGGTGGCGCGCGCCTGTAATCCCAGCTACT
CGGGAGGCTGAGGCAGGAGAATCGCTTGAACCCGGGAGGCGGAGGTTGCAGTGAGCCGAG
ATCGCGCCACTGCACTCCAGCCTGGG------CGACA-GAGCGAGACTCCGTCTCAAAAA
AAAAAAAAAAAAAAAAAAAAAAAAA
>sf75
GGCCGGGCGCGGTGGCTCACGCCTGTAATCCCAGCACTTTGGGAGGCCGAGGCGGGCGGA
T-CACCTGAGGTCAGGAGTTCGAGACCA-GCCTGGCCAACATGGTGAAACCCCGTCTCTA
CTAAAAA-TACAAAAA---TTAGCCGGGCGTGGTGGCGCGCGCCTGTATTCCCAGCTACT
CGGGAGGCTGAGGCAGGAGAATCGCTTGAACCCGGGAGGCGGAGGTTGCAGTGAGCCGAG
ATCGCGCCACTGCACTCCAGCCTGGG------CGACA-GAGCGAGACTCCGTCTCAAAAA
A------------------------
>sf59
GGCCGGGCGCGGTGGCTCACGCCTGTAATCCCAGCACTTTGGGAGGCCGAGGCGGGCGGA
T-CACCTGAGGTCAGGAGTTCGAGACCA-GCCTGGCCAACATGGTGAAACCCCGTCTCTA
CTAAAAA-TACAAAAA---TTAGCCGGGCGTGGTGGCGAGCGCCTGTAATCCCAGCTACT
CGGGAGGCTGAGGCAGGAGAATCGCTTGAACCCGGGAGGCGGAGGTTGCAGTGAGCCGAG
ATCGCGCCACTGCACTCCAGCCTGGG------CGACA-GAGCGAGACTCCGTCTCAAAAA
A------------------------
>sf93
GGCCGGGCGCGGTGGCTCACGCCTGTAATCCCAGCACTTTGGGAGGCCGAGGCGGGCGGA
T-CACCTGAGGTCAGGAGTTCGAGACCA-GCCTGGCCAACATGGTGAAACCCCGTCTCTA
CTAAAAA-TACAAAAA---TTAGCCGGGCGTGGTGGCGCGCGCCTGTAATCCCAGCTACT
CGGGAGGCTGAGGCAGGAGAATCGCTGGAACCCGGGAGGCGGAGGTTGCAGTGAGCCGAG
ATCGCGCCACTGCACTCCAGCCTGGG------CGACA-GAGCGAGACTCCGTCTCAAAAA
A------------------------
>AluSx1#SINE/Alu
GGCCGGGCGCGGTGGCTCACGCCTGTAATCCCAGCACTTTGGGAGGCCGAGGCGGGCGGA
T-CACCTGAGGTCAGGAGTTCGAGACCA-GCCTGGCCAACATGGTGAAACCCCGTCTCTA
CTAAAAA-TACAAAAA---TTAGCCGGGCGTGGTGGCGGGCGCCTGTAATCCCAGCTACT
CGGGAGGCTGAGGCAGGAGAATCGCTTGAACCCGGGAGGCGGAGGTTGCAGTGAGCCGAG
ATCGCGCCACTGCACTCCAGCCTGGG------CGACA-GAGCGAGACTCCGTCTCAAAAA
AAAAAAAAAAAAAAAAAAAAAAAAA
>sf30
GGCCGGGCGCGGTGGCTCACGCCTGTAATCCCAGCACTTTGGGAGGCCGAGGCGGGCGGA
T-CACCTGAGGTCAGGAGTTCGAGACCA-GCCTGGCCAACATGGTGAAACCCCGTCTCTA
CTAAAA-ATACAAAAA---TTAGCCGGGCGTGGTGGCGCGCGCCTGTAATCCCAGCTACT
CGGGAGGCTGAGGCAGGAGAATCGCTTGAACCCGGGAGGCGGAGGTTGCAGTGAGCCGAG
ATCGCGCCATTGCACTCCAGCCTGGG------CGACA-GAGCGAGACTCCGTCTCAAAAA
A------------------------
>sf19
GGCCGGGCGCGGTGGCTCACGCCTGTAATCCCAGCACTTTGGGAGGCCGAGGCGGGCGGA
T-CACCTGAGGTCAGGAGTTCAAGACCA-GCCTGGCCAACATGGTGAAACCCCGTCTCTA
C-AAAA-ATACAAAAA---TTAGCCGGGCATGATGGCGGGTGCCTGTAATCCCAGCTACT
CGGGAGGCTGAGGCGGGAGAATCGCTTGAACCCGGGAGGCGGAGGTTGCAGTGAGCCGAG
ATCGCGCCATTGCACTCCAGCCTGGG------CGACA-GAGCGAGACTCCGTCTCAAAAA
A------------------------
>sf72
GGCCGGGCGCGGTGGCTCACGCCTGTAATCCCAGCACTTTGGGAGGCCGAGGCGGGCGGA
T-CACCTGAGGTCGGGAGTTCGAGACCA-GCCTGACCAACATGGAGAAACCCCGTCTCTA
CTAAAA-ATACAAAA----TTAGCCGGGCGTGGTGGCGCATGCCTGTAATCCCAGCTACT
CGGGAGGCTGAGGCAGGAGAATCGCTTGAACCCGGGAGGCGGAGGTTGCCGTGAGCCGAG
ATCGCGCCATTGCACTCCAGCCTGGG------CAACAAGAGCGAAACTCCGTCTCAAAAA
A------------------------
>sf8
GGCCGGGCGCGGTGGCTCACGCCTGTAATCCTAGCACTTTGGGAGGCCGAGGCGGGCGGA
T-CACCTGAGGTCAGGAGTTCGAGACCA-GCCTGGCCAACATGGTGAAACCCCGTCTCTA
CTAAAA-ATACAAAAA---TTAGCCGGGCGTGGTGGCGCGCGCCTGTAATCCCAGCTACT
CGGGAGGCTGAGGCAGGAGAATCGCTTGAACCCGGGAGGCGGAGGTTGCAGTGAGCCGAG
ATCGCGCCACTGCACTCCAGCCTGGG------CGA-AAGAGCGAAACTCCGTCTCAAAAA
A------------------------
>AluSx3#SINE/Alu
GGCCGGGCGCGGTGGCTCACGCCTGTAATCCCAGCACTTTGGGAGGCCGAGGCGGGCGGA
T-CAC--GAGGTCAGGAGTTCGAGACCA-GCCTGGCCAACATGGTGAAACCCCGTCTCTA
CTAAAAA-TACAAAAAA--TTAGCCGGGCGTGGTGGCGCGCGCCTGTAGTCCCAGCTACT
CGGGAGGCTGAGGCAGGAGAATCGCTTGAACCCGGGAGGCGGAGGTTGCAGTGAGCCGAG
ATCGCGCCACTGCACTCCAGCCTGGG------CGACA-GAGCGAGACTCCGTCTCAAAAA
AAAAAAAAAAAAAAAAAAAAAAAAA
>sf91
GGCCGGGCGCGGTGGCTCACGCCTGTAATCCCAGCACTTTGGGAGGCCGAGGCGGGCGGA
T-CAC--GAGGTCAGGAGTTCGAGACCA-GCCTGGCCAACATGGTGAAACCCCGTCTCTA
CTAAAAA-TACAAAAAA--TTAGCCGGGCGTGGTGGCGGGCGCCTGTAATCCCAGCTACT
CGGGAGGCTGAGGCAGGAGAATCGCTTGAACCCGGGAGGCGGAGGTTGCAGTGAGCCGAG
ATCGCGCCACTGCACTCCAGCCCGGG------CGACA-GTGCGAGACTCCGTCTCAAAAA
A------------------------
>AluSx4#SINE/Alu
GGCCGGGCGCGGTGGCTCACGCCTGTAATCCCAGCACTTTGGGAGGCCGAGGCGGGCGGA
T-CAC--GAGGTCAGGAGTTCGAGACCA-GCCTGGCCAATATGGTGAAACCCCGTCTCTA
CTAAAAA-TACAAAAA---TTAGCCGGGCGTGGTGGCGCGCGCCTGTAGTCCCAGCTACT
CGGGAGGCTGAGGCAGAAGAATCGCTTGAACCCGGGAGGCGGAGGTTGCAGTGAGCCGAG
ATCGCGCCACTGCACTCCAGCCTGGG------CGACA-GAGCGAGACTCCGTCTCAAAAA
AAAAAAAAAAAAAAAAAAAAAAAAA
>sf18
GGCCGGGCGCGGTGGCTCACGCCTGTAATCCCAGCACTTTGGGAGGCCGAGGCGGGCGGA
T-CAC--GAGGTCAGGAGTTCAAGACCA-GACTGGCCAACATGGTGAAACCCCGTCTCTA
CTAAAAAATACAAAAA---TTAGCTGGGCATGGTGGCTCGTGCCTGTAATCCCAGCTACT
TGGGAGGCTGAGGTAGGAGAATTGCTTGAACCCGGGAGGCGGAGGTTGCAGTGAGCCGAG
ATCGCGCCACTGCACTCCAGCCTGGG------CTACA-GAGCGAGACTCCATCTCAAAAA
A------------------------
>AluSq4#SINE/Alu
GGCCGGGCGCGGTGGCTCACGCCTGTAATCCCAGCACTTTGGGAGGCCGAGGCGGGCGGA
T-CAC--GAGGTCAGGAGTTCGAGACCA-GCCTGGCCAACATGGTGAAACCCCGTCTCTA
CTAAAA-ATACAAAAA---TTAGCCGGGCGTGGTGGCGGGCGCCTGTAATCCCAGCTACT
CGGGAGGCTGAGGCAGGAGAATCGCTTGAAACCGGAAGGCGGAGGTTGCAGTGAGCCGAG
ATCGCGCCACTGCACTCCAGCCTGGG------CAACAAGAGCGAAACTCCGTCTCAAAAA
AAAAAAAAAAAAAAAAAAAAAAAAA
>sf26
GGCCGGGCGCGGTGGCTCACGCCTGTAATCCCAGCACTTTGGGAGGCCGAGGCGGGCGGA
T-CACCTGAGGTCAGGAGTTCGAGACCA-GCCTGGCCAACATGGTGAAACCCCGTCTCTA
CTAAAAA-TACAAAAA---TTAGCCGGGCGTGGTGGCGCGCGCCTGTAGTCCCAGCTACT
CGGGAGGCTGAGGCAGGAGAATCGCTTGAACCCGGGAGGCGGAGGTTGCAGTGAGCCGAG
ATCGCGCCACTGCACTCCAGCCTGGG------CGACA-GAGCGAGACTCCGTCTCAAAAA
A------------------------
>AluSq#SINE/Alu
GGCCGGGCGCGGTGGCTCACGCCTGTAATCCCAGCACTTTGGGAGGCCGAGGCGGGCGGA
T-CACCTGAGGTCAGGAGTTCGAGACCA-GCCTGGCCAACATGGTGAAACCCCGTCTCTA
CTAAAA-ATACAAAAA---TTAGCCGGGCGTGGTGGCGGGCGCCTGTAATCCCAGCTACT
CGGGAGGCTGAGGCAGGAGAATCGCTTGAACCCGGGAGGCGGAGGTTGCAGTGAGCCGAG
ATCGCGCCACTGCACTCCAGCCTGGG------CAACAAGAGCGAAACTCCGTCTCAAAAA
AAAAAAAAAAAAAAAAAAAAAAAAA
>AluSq2#SINE/Alu
GGCCGGGCGCGGTGGCTCACGCCTGTAATCCCAGCACTTTGGGAGGCCGAGGCGGGCGGA
T-CACCTGAGGTCAGGAGTTCGAGACCA-GCCTGGCCAACATGGTGAAACCCCGTCTCTA
CTAAAA-ATACAAAAA---TTAGCCGGGCGTGGTGGCGGGCGCCTGTAATCCCAGCTACT
CGGGAGGCTGAGGCAGGAGAATCGCTTGAACCCGGGAGGCGGAGGTTGCAGTGAGCCGAG
ATCGCGCCATTGCACTCCAGCCTGGG------CGACAAGAGCGAAACTCCGTCTCAAAAA
AAAAAAAAAAAAAAAAAAAAAAAAA
>sf16
GGCCGGGCGCGGTGGCTCACGCCTGTAATCCCAGCACTTTGGGAGGCCGAGGCGGGCGGA
T-CACCTGAGGTCAGGAGTTCGAGACCA-GCCTGGCCAACATGGTGAAACCCCGTCTCTA
CTAAAAA-TACAAAAA---TTAGCCGGGCGTGGTGGCGGGCGCCTGTAATCCCAGCTACT
CGGGAGGCTGAGGCAGGAGAATCGCTTGAACCCGGGAGGCGGAGGTTGCAGTGAGCCGAG
ATCGCGCCACTGCACTCCAGCCTGGG------CGACAAGAGCGAGACTCCGTCTCAAAAA
A------------------------
>sf48
GGCCGGGCGCGGTGGCTCACGCCTGTAATCCTAGCACTTTGGGAGGCCGAGGCGGGTGGA
T-CACCTGAGGTCAGGAGTTCGAGACCA-GCCTGGCCAACATGGCGAAACCCCGTCTCTA
CTAAAA-ATACAAAAA---TTAGCCGGGCGTGGTGGCGGGCGCCTGTAATCCCAGCTACT
CGGGAGGCTGAGGCAGGAGAATCGCTTGAACCCGGGGGGCGGAGGTTGCAGTGAGCCGAG
ATCGCGCCACTTCACTCCAGCCTGGG------CGA-AAGAGCGAAACTCCGTCTCAAAAA
A------------------------
>AluSq10#SINE/Alu
GGCCGGGCGCGGTGGCTCACGCCTGTAATCCCAGCACTTTGGGAGGCCGAGGCGGGTGGA
T-CACCTGAGGTCAGGAGTTCTAGACCA-GCCTGGCCAACATGGTGAAACCCCGTCTCTA
CTAAAA-ATACAAAAA---TTAGCCGGGCGTGGTGGCAGGCGCCTGTAATCCCAGCTACT
CGGGGGGCCGAGGCAGGAGAATCGCTTGAACCCGGGAGGCGGAGGTTGCAGTGAGCCGAG
ATCGCGCCATCGCACTCCAGCCTGGG------GGACAAGAGCGAGACTTCGTCTCAAAAA
AAAAAAAAAAAAAAAAAAAAAAAAA
>sf80
GGCCGGGCGCGGTGGCTCACGCCTGTAATCCCAGCACTTTGGGAGGCCGAGGCGGGCGGA
T-CACCTGAGGTCAGGAGTTCGAGACCA-GCCTGGCCAACATGGTGAAACCCCGTCTCTA
CTAAAA-ATACAAAAA---TTAGCCGGGCGTGGTGGCGGGCGCCTGTAATCCCAGCTACT
CGGGAGGCTGAGGCAGGAGAATCGCTTGAACCCGGGAGGCGGAGGTTGCAGTGAGCCGAG
ACCGCGCCATTGCACTCCAGCCTGGG------CGACAAGAGCGAAACTCCGTCTCAAAAA
A------------------------
>AluSp#SINE/Alu
GGCCGGGCGCGGTGGCTCACGCCTGTAATCCCAGCACTTTGGGAGGCCGAGGCGGGCGGA
T-CACCTGAGGTCGGGAGTTCGAGACCA-GCCTGACCAACATGGAGAAACCCCGTCTCTA
CTAAAA-ATACAAAAA---TTAGCCGGGCGTGGTGGCGCGCGCCTGTAATCCCAGCTACT
CGGGAGGCTGAGGCAGGAGAATCGCTTGAACCCGGGAGGCGGAGGTTGCGGTGAGCCGAG
ATCGCGCCATTGCACTCCAGCCTGGG------CAACAAGAGCGAAACTCCGTCTCAAAAA
AAAAAAAAAAAAAAAAAAAAAAAAA
>sf15_31
GGCCGGGCGCGGTGGCTCACGCCTGTAATCCCAGCACTTTGGGAGGCCGAGGCGGGCGGA
T-CACCTGAGGTCGGGAGTTCGAGACCA-GCCTGACCAACATGGAGAAACCCCGTCTCTA
CTAAAA-ATACAAAA----TTAGCCGGGCGTGGTGGCGCATGCCTGTAATCCCAGCTACT
CGGGAGGCTGAGGCAGGAGAATCGCTTGAACCCGGGAGGCGGAGGTTGCGGTGAGCCGAG
ATCGCGCCATTGCACTCCAGCCTGGG------CAACAAGAGCGAAACTCCGTCTCAAAAA
A------------------------
>sf33
GGCCGGGCGCGGTGGCTCACGCCTGTAATCCCAGCACTTTGGGAGGCCGAGGCGGGCGGA
T-CACCTGAGGTCAGGAGTTCGAGACCA-GCCTGGCCAACATGGTGAAACCCCGTCTCTA
CTAAAA-ATACAAAAA---TTAGCCGGGCGTGGTGGCGCATGCCTGTAATCCCAGCTACT
CGGGAGGCTGAGGCAGGAGAATCGCTTGAACCCGGGAGGCGGAGGTTGCAGTGAGCCGAG
ATCGCGCCATTGCACTCCAGCCTGGG------CAACAAGAGCGAAACTCCGTCTCAAAAA
A------------------------
>sf14
GGCCGGGCGCGGTGGCTCACGCCTGTAATCCCAGCACTTTGGGAGGCCGAGGCGGGCGGA
T-CACCTGAGGTCAGGAGTTCGAGACCA-GCCTGGCCAACATGGTGAAACCCCGTTTCTA
CTAAAA-ATACAAAAAA--TTAGCCGGGCGTGGTGGCGCGCGCCTGTAATCCCAGCTACT
CGGGAGGCTGAGGCAGGAGAATCGCTTGAACCCGGGAGGCGGAGGTTGCAGTGAGCCGAG
ATCGCGCCATTGCACTCCAGCCTGGG------CAACAAGAGCGAAACTCCGTCTCAAAAA
A------------------------
>sf32
GGCCGGGCGCGGTGGCTCACGCCTGTAATCCCAGCACTTTGGGAGGCCGAGGCGGGCGGA
T-CACCTGAGGTCAGGAGTTCGAGACCA-GCCTGGCCAACATGGTGAAACCCCGTCTCTA
CTAAAA-ATACAAAAA---TTAGCCGGGCGTGGTGGCGCGCGCCTGTAATCCCAGCTACT
CGGGAGGCTGAGGCAGGAGAATCGCTTGAACCCGGGAGGCGGAGGTTGCAGTGAGCCGAG
ATCGCGCCACTGCACTCCAGCCTGGG------CAACAAGAGCGAAACTCCGTCTCAAAAA
A------------------------
>sf29
GGCCGGGCGCGGTGGCTCACGCCTGTAATCCCAGCACTTTGGGAGGCCGAGGCGGGCGGA
T-CACCTGAGGTCAGGAGTTCGAGACCA-GCCTGGCCAACATGGTGAAACCCCGTCTCTA
CTAAAA-ATACAAAAA---TTAGCCGGGCGTGGTGGCGCGCGCCTGTAATCCCAGCTACT
CGGGAGGCTGAGGCAGGAGAATCGCTTGAACCCGGGAGGCGGAGGTTGCAGTGAGCCGAG
ATCGCGCCATTGCACTCCAGCCTGGG------CGACAAGAGCGAGACTCCGTCTCAAAAA
A------------------------
>AluSg#SINE/Alu
GGCCGGGCGCGGTGGCTCACGCCTGTAATCCCAGCACTTTGGGAGGCCGAGGCGGGCGGA
T-CAC--GAGGTCAGGAGTTCGAGACCA-GCCTGGCCAACATGGTGAAACCCCGTCTCTA
CTAAAAA-TACAAAAA---TTAGCCGGGCGTGGTGGCGCGCGCCTGTAATCCCAGCTACT
CGGGAGGCTGAGGCAGGAGAATCGCTTGAACCCGGGAGGCGGAGGTTGCAGTGAGCCGAG
ATCGCGCCACTGCACTCCAGCCTGGG------CGACA-GAGCGAGACTCCGTCTCAAAAA
AAAAAAAAAAAAAAAAAAAAAAAAA
>AluSg4#SINE/Alu
GGCCGGGCGCGGTGGCTCACGCCTGTAATCCCAGCACTTTGGGAGGCCGAGGCGGGTGGA
T-CAC--GAGGTCAGGAGTTCGAGACCA-GCCTGGCCAAGATGGTGAAACCCCGTCTCTA
CTAAAAA-TACAAAAA---TTAGCCGGGCGCGGTGGCGGGCGCCTGTAATCCCAGCTACT
CGGGAGGCTGAGGCAGGAGAATCGCTTGAACCCGGGAGGCGGAGGTTGCAGTGAGCCGAG
ATCGCGCCACTGCACTCCAGCCTGGG------CGACA-GAGCGAGACTCCGTCTCAAAAA
AAAAAAAAAAAAAAAAAAAAAAAAA
>sf17
GGCCGGGCGCGGTGGCTCACGCCTGTAATCCCAGCACTTTGGGAGGCCGAGGCGGGTGGA
T-CAC--GAGGTCAGGAGTTCAAGACCA-GCCTGGCCAAGATGGTGAAACCCCGTCTCTA
CTAAAAA-TACAAAAA---TTAGCCGGGCGTGGTGGCGGGCGCCTGTAATCCCAGCTACT
CGGGAGGCTGAGGCAG-AGAATCGCTTGAACCCGGGAGGCGGAGGTTGCAGTGAGCCGAG
ATCGCGCCACTGCACTCCAGCCTGGG------CGACA-GAGCGAGACTCCGTCTCAAAAA
A------------------------
>AluSg7#SINE/Alu
GGCCGGGCGCGGTGGCTCACGCCTGTAATCCCAGCACTTTGGGAGGCCGAGGCGGGTGGA
T-CAC--GAGGTCAGGAGTTCAAGACCA-GCCTGGCCAAGATGGTGAAACCCCGTCTCTA
CTAAAAA-TACAAAAA---TTAGCCGGGCGTGGTGGCGGGCGCCTGTAATCCCAGCTACT
CGGGAGGCTGAGGCAG-AGAATTGCTTGAACCCGGGAGGCGGAGGTTGCAGTGAGCCGAG
ATCGCGCCACTGCACTCCAGCCTGGG------CGACA-GAGCGAGACTCCGTCTCAAAAA
AAAAAAAAAAAAAAAAAAAAAAAAA
>subfamily3_JB#SINE/Alu
GGCCGGGCGCGGTGGCTCACGCCTGTAATCCCAGCACTTTGGGAGGCCGAGGCGGGTGGA
T-CAC--AAGGTCAGGAGTTCGAGACCA-GCCTGGCCAAAATGTTGAAACCCCGTCTCTA
CTAAAAA-TACAAAAA---TTAGCTGGGCGCGGTGGCACGCGCCTGTAATCCCAGCTACT
CAGGAGGCTGAGGCAGGAGAATCGCTTGAACCTGGGAGGCGGAGGTTGCAGTGAGCCGAG
ATCGTGCCATTGCACTCCAGCCTGGG------TGACA-GAGTGAGACTCTGTCTC-----
-------------------------
>subfamily4_Owl#SINE/Alu
-GCCGGGCGCGGTGGCTCACGCCTGTAATCCCAGCACTTTGGGAGGCCGAGGCGGGTGGA
T-CAC--GAGGTCAGGAGTTCGAGACCA-GCCTGGCCAAGATGTTGAAACCCCGTCTCTA
CTAAAAA-TACAAAAA---TTAGCTGGGCGTGGTGGCACGCACCTGTAATCCCAGCTACT
CAGGAGGCTGAGGCAGGAGAATCGCTTGAACCTGGGAGGCGGAGGTTGCAGTGAGCCGAG
ATCGCGCCATTGCACTCCAGCCTGGG------TGACA-GAGTGAGACTCCGTCTCA----
-------------------------
>subfamily20_JB#SINE/Alu
GGCCGGGCGCGGTGGCTCACGCCTGTAATCCCAGCACTTTGGGAGGCCGAGGCGGGCGGA
T-CAC--AAGGTCAGGAGTTCGAGACCA-GCCTGGCCAACATGGTGAAACCCCGTCTCTA
CTAAAAA-TACAAAAA---TTAGCTGGGCGTAGTGGCACGCACCTGTAATCCCAGCTACT
CAGGAGGCTGAGGCAGGAGAATCGCTTGAACCTGGGAGGCGGAGGTTGCAGTGAGCCGAG
ATCATGCCACTGCACTCCAGCCTGGG------TGACA-GAGTGAGACTCCGTCTC-----
-------------------------
>subfamily22_Owl#SINE/Alu
-GCCGGGCGCGGTGGCTCACGCCTGTAATCCCAGCACTTTGGGAGGCCGAGGCGGGTGGA
T-CAC--GAGGTCAGGAGTTCGAGACCA-GCCTGACCAACATGGTGAAACCCCGTCTCTA
CTAAAAA-TACAAAAA---TTAGCTGGGCGTGGTGGCACACGCCTGTAATCCCAGCTACT
CAGGAGGCTGAGGCAGGAGAATTGCCTGAACCTGGGAGGCAGAGGTTGCAGTGAGCCAAG
ATCGTGCCACTGCACTCCAGCCTGGG------CGACA-GAGTGAGACTTCGTCTCA----
-------------------------
>sf55
GGCCGGGCGCGGTGGCTCACGCCTGTAATCCCAGCACTTTGGGAGGCCGAGGCGGGTGGA
T-CAC--GAGGTCAGGAGTTCAAGACCA-GCCTGGCCAAGATGGTGAAACCCCGTCTCTA
CTAAAAA-TACAAAAA---TTAGCCGGGCGTGGTGGCGGGCGCCTGTAATCCCAGCTACT
CGGGAGGCTGAGGCAG-AGAACTGCTTGAACCCGGGAGGCGGAGGTTGCAGTGAGCCGAG
ATCGCGCCACTGCACTCCAGCCTGGG------CGACA-GAGCGAGACTCCGTCTCAAAAA
A------------------------
>sf34
GGCCGGGCGCGGTGGCTCACGCCTGTAATCCCAGCACTTTGGGAGGCCGAGGCGGGCGGA
T-CAC--GAGGTCAGGAGTTCAAGACCA-GCCTGGCCAACATGGTGAAACCCCGTCTCTA
CTAAAAA-TACAAAAA---TTAGCTGGGCGTGGTGGCNCGTGCCTGTAATCCCAGCTACT
CGGGAGGCTGAGGCAGGAGAATTGCTTGAACCCGGGAGGCGGAGGTTGCAGTGAGCCGAG
ATCGCGCCACTGCACTCCAGCCTGGG------CTACA-GAGCGAGACTCCATCTCAAAAA
A------------------------
>AluSc#SINE/Alu
GGCCGGGCGCGGTGGCTCACGCCTGTAATCCCAGCACTTTGGGAGGCCGAGGCGGGCGGA
T-CAC--GAGGTCAAGAGATCGAGACCA-TCCTGGCCAACATGGTGAAACCCCGTCTCTA
CTAAAA-ATACAAAAA---TTAGCCGGGCGTGGTGGCGCGCGCCTGTAGTCCCAGCTACT
CGGGAGGCTGAGGCAGGAGAATCGCTTGAACCCGGGAGGCGGAGGTTGCAGTGAGCCGAG
ATCGCGCCACTGCACTCCAGCCTGG-------CGACA-GAGCGAGACTCCGTCTCAAAAA
AAAAAAAAAAAAAAAAAAAAAAAAA
>sf64
GGCCGGGCGCGGTGGCTCACGCCTGTAATCCCAGCACTTTGGGAGGCCGAGGCGGGCGGA
T-CAC--GAGGTCAAGAGATCGAGACCA-TCCTGGCCAACATGGTGAAACCCCGTCTCTA
CTAAAA-ATACAAAAA---TTAGCCGGGCGTGGTGGCGCGCGCCTGTAGTCCCAGCTACT
CGGGAGGCTGAGGCAGGAGAATAGCTTGAACCCGGGAGGCGGAGGTTGCAGTGAGCCGAG
ATCGCGCCACTGCACTCCAGCCTGG-------CGACA-GAGCGAGACTCCGTCTCAAAAA
A------------------------
>sf90
GGCCGGGCGCGGTGGCTCACGCCTGTAATCCCAGCACTTTGGGAGGCCGAGGCGGGCGGA
T-CAC--GAGGTCACGAGATCGAGACCA-NCCTGGCCAACATGGTGAAACCCCGTCTCTA
CTAAAA-ATACAAAAA---TTAGCCGGGCGTGGTGGCGCGCGCCTGTAGTCCCAGCTACT
CGGGAGGCTGAGGCAGGAGAATCGCTTGAACCCGGGAGGCGGAGGTTGCAGTGAGCCGAG
ATCGCGCCACTGCACTCCAGCCTGGG------CGACA-GAGCGAGACTCCGTCTCAAAAA
A------------------------
>sf3
GGCCGGGCGCGGTGGCTCACGCCTGTAATCCCAGCACTTTGGGAGGCCGAGGCGGGCGGA
T-CAC--GAGGTCAAGAGATCGAGACCA-TCCTGGCCAACATGGTGAAACCCCGTCTCTA
CTAAAA-ATACAAAAA---TTAGCTGGGCGTGGTGGCGCGCGCCTGTAGTCCCAGCTACT
CGGGAGGCTGAGGCAGGAGAATCGCTTGAACCCGGGAGGCGGAGGTTGCAGTGAGCCGAG
ATCGCGCCACTGCACTCCAGCCTGGG------CGACA-GAGCGAGACTCCGTCTCAAAAA
A------------------------
>sf81
GGCCGGGCGCGGTGGCTCACGCCTGTAATCCCAGCACTTTGGGAGGCCGAGGCGGGCGGA
T-CAC--GAGGTCAAGAGACCGAGACCA-TCCTGGCCAACATGGTGAAACCCCGTCTCTA
CTAAAA-ATACAAAAA---TTAGCTGGGCGTGGTGGCGCGCGCCTGTAGTCCCAGCTACT
CGGGAGGCTGAGGCAGGAGAATCGCTTGAACCCGGGAGGCGGAGGTTGCAGTGAGCCGAG
ATCGCGCCACTGCACTCCAGCCTGGG------CGACA-GAGCGAGACTCCGTCTCAAAAA
A------------------------
>sf54
GGCCGGGCGCGGTGGCTCACGCCTGTAATCCCAGCACTTTGGGAGGCCGAGGCGGGCGGA
T-CAC--GAGGTCAAGAGATCGAGACCA-TCCTGGCCAACATGGTGAAACCCCGTCTCTA
CTAAAA-ATACAAAAA---TTAGCTGGGCGTGGTGGCGCGCGCCTGTAGTCCCAGCTACT
CGGGAGGCTGAGGCAGGAGAATCGCTTGAACCCGGGAGGCGGAGGTTGCAGTGAGCCGAG
ATCGCGCCACTGCACTCCAGCCTGGC------CGACA-GAGCGAGACTCCGTCTCAAAAA
A------------------------
>sf84
GGCCGGGCGCGGTGGCTCACGCCTGTAATCCCAGCACTTTGGGAGGCCGAGGCGGGCGGA
T-CAC--GAGGTCCAGAGATCGAGACCA-NCCTGGCCAACATGGCGAAACCCCGTCTCTA
CTAAAA-ATACAAAAA---TTAGCCGGGCGTGGTGGCGCGCGCCTGTAGTCCCAGCTACT
CGGGAGGCTGAGGCGGGAGAATCGCTTGAACCCGGGAGGCGGAGGTTGCAGTGAGCCGAG
ATCGCGCCACTGCACTCCAGCCTGGG------CGACAAGAGCGAGACTCTGTCTCAAAAA
A------------------------
>subfamily1_Ceb
-GCCGGGCGCGGTGGCTCACGCCTGTAATCCCAGCACTTTGGGAGGCCGAGGCGGGTGGA
T-CAC--GAGGTCAAGAGATCGAGACCA-TCCTGGCCAACATGGTGAAACCCCGTCTCTA
CTAAAA-ATACAAAAA---TTAGCTGGGCATGGTGGCACGCGCCTGTAGTCCCAGCTACT
CGGGAGGCTGAGGCAGGAGAATTGCTTGAACCCAGGAGGCGGAGGTTGCAGTGAGCCGAG
ATCGCGCCACTGCACTCCAGCCTGG-------CGACA-GAGCGAGACTCCGTCTCA----
-------------------------
>subfamily1_Owl#SINE/Alu
-GCCGGGCGCGGTGGCTCACGCCTGTAATCCCAGCACTTTGGGAGGCCGAGGCGGGCGGA
T-CAC--GAGGTCAAGAGATCGAGACCA-TCCTGGCCAACATGGTGAAACCCCGTCTCTA
CTAAAA-ATACAAAAA---TTAGCCGGGCGTGGTGGCACGCGCCTGTGGTCCCAGCTACT
CGGGAGGCTGAGGCAGAAGAATCGCTTGAACCCAGGAGGCGGAGGTTGCAGTGAGCCGAG
ATTGCGCCACTGCACTCCAGCCTGG-------CGACA-GAGCAAGACTCCGTCTCA----
-------------------------
>subfamily38_JB#SINE/Alu
GGCCGGGCGCGGTGGCTCACGCCTGTAATCCCAGCACTTTGGGAGGCCGAGGCAGGTGGA
T-CAC--GAGGTCAAGAGATCGAGACCA-TCCTGGCCAACATGGTGAAACCCCGTCTCTA
CTAAAA-ATACAAAAA---TTAGCCGGGCGTT-TGGCACGCGCCTGTAGTCCCAGCTACT
CGGGAGGCTGAGGCGGAAGAATCGCTTGAACCCAGGAGGCGGAGGTTGCAGTGAGCCGAG
ACTGCGCCACTGCACTCCAGCCTGG-------CAACA-GAGCAAGACTCCGTCTC-----
-------------------------
>subfamily21_Owl#SINE/Alu
-GCCGGGCGCGGTGGCTCACGCCTGTAATCCCAGCACTTTGGGAGGCCGAGGCGGGCGGA
T-CAC--GAGGTCAAGAGATCGAGACCA-TCCTGGCC---ATGGTGAAACCCCGTCTCTA
CTAAAA-ATACAAAAA---TTAGCCGGGCGTGGTGGCACACGCCTGTGGTCCCAGCTACT
CGGGAGGCTGAGGCAGAAGAATCGCTTGAACCCAGGAGGTGGAGGTTGCAGTGAGCCGAG
ACTGCGCCACTGCACTCCAGCCTGG-------CAACA-GAGCAAGACTCCGTCTCA----
-------------------------
>subfamily35_JB#SINE/Alu
GGCCGGGCGCGGTGGCTCACGCCTGTAATCCCAGCACTTTGGGAGGCCGAGGCGGGCGGA
T-CAC--GAGGTCAAGAGATCGAGACCA-TCCTGGCC---ATGATGAAACCCCGTCTCTA
CTAAAA-ATACAAAAA---TTAGCCGGGTGTGGTGGCACGCGCCTGTAGTCCCAGCTACT
CGGGAGGCTGAGGCGGAAGAATCGCTTGAACCCAGGAGGCGGAGGTTGCAGTGAGCCGAG
ATTGCGCCACTGCACTCCAGCCTGG-------CGACA-GAGCAAGACTCCGTCTC-----
-------------------------
>subfamily6_Ceb
GGCCGGGCGCGGTGGCTCACGCCTGTAATCCCAGCACTTTGGGAGGCCGAGGCGGGCGGA
T-CAC--GAGGTCAAGAGATCGAGACCA-TTCTCGCC---ATGATGAAACCCCGTCTCTA
CTAAAA-ATACAAAAA---TTAGCCGGGTGTGGTGGCACGCGCCTGTAGTCCCAGCTACT
CGGGAGGCTGAGGCGGAAGAATCGCTTGAACCCAGGAGGCGGAGGTTGCAGTGAGCCGAG
ATTGCGCCACTGCACTCCAGCCTGG-------CGACA-GAGCAAGACTCCGTCTCA----
-------------------------
>subfamily7_Owl#SINE/Alu
GGCCGGGCGCGGTGGCTCACGCCTGTAATCCCAGCACTTTGGGAGGCCGAGGCGGGCGGA
T-CAC--GAGGTCAAGAGATCGAGACCA-TCCTCACC---ATGATGAAACCCCGTCTCTA
CTAAAA-ATACAAAAAAAATTAGCCGGGTGTGGTGGCACGCGCCTGTAGTCCCAGCTACT
CGGGAGGCTGAGGCGGAAGAATCGCTTGAACCCAGGAGGCGGAGGTTGCAGTGAGCCGAG
ATTGCGCCACTGCACTCCAGCCTGG-------AGACA-GAGCAAGACTCCGTCTCA----
-------------------------
>subfamily14_Owl#SINE/Alu
---CGGGCGCGGTGGCTCACGCCTGTAATCCCAGCACTTTGGGAGGCCGAGGTGGGCGGA
T-CAC--GAGGTCAAGAGATCGAGACCA-TCCTGGCC---ATGATGAAACCCCGTCTCTA
CTAAAA-ATACAAAAA---TTAGCCGGGTGTGGTGGCACGCGCCTGTAGTCCCAGCTACT
CGGGAGGCTGAGGCGGAAGAATCGCTTGAACCCAGGAGGCGGAGGTTGCAGTGAGCCGAG
ATTGCGCCACTGCACTCCAGCCTGG-------TGACA-GAGCAAGACTCCGTCTCA----
-------------------------
>subfamily7_Ceb
-GCCGGGCGCGGTGGCTCACGCCTGTAATCCCAGCACTTTGGGAGGCCGAGGCGGGCGGA
T-CAC--GAGGTCAAGAGATCGAGACCA-TCCTGGCCAACATGGTGAAACCCCGTCTCTA
CTAAAA-ATACAAAAA---TTAGCCGGGCATGGTGGCACGCGCCTGTGGTCCCAGCTACT
CGGGAGGCTGAGGCGGAAGAATCGCTTGAACCCAGGAGGCGGAGGTTGCAGTGAGCCGAG
ATTGCGCCACTGCACTCCAGCCTGG-------TGACA-GAGCAAGACTCCGTCTCA----
-------------------------
>subfamily8_JB#SINE/Alu
GGCCGGGCGCGGTGGCTCACGCCTGTAATCCCAGCACTTTGGGAGGCCGAGGCGGGTGGA
T-CAC--GAGGTCAAGAGATCGAGACCA-TCCTGGCCAACATGGTGAAACCCCGTCTCTA
CTAAAA-ATACAAAAA---TTAGCTGGGCGTGGTGGCGCGTGCCTGTAGTCCCAGCTACT
CGGGAGGCTGAGGCAGGAGAATTGCTTGAACCCAGGAGGCGGAGGTTGCAGTGAGCCGAG
ATTGTGCCACTGCACTCCAGCCTGG-------CGACA-GAGCAAGACTCTGTCTC-----
-------------------------
>sf12
GGCCGGGCGCGGTGGCTCACGCCTGTAATCCCAGCACTTTGGGAGGCCGAGGCGGGCGGA
T-CAC--GAGGTCAAGAGATCGAGACCA-TCCTGGCCAACATGGTGAAACCCCGTCTCTA
CTAAAA-ATACAAAAAA--TTAGCCGGGCGTGGTGGTGCGTGCCTGTAGTCCCAGCTACT
CGGGAGGCTGAGGCAGGAGAATTGCTTGAAACCGGAAAACGGAAGTTGCAGTGAGCCGGG
ATCGCGCCACTGCACTCCAGCCTGG-------CGATA-GAGCGAGACTCCGTCTCAAAAA
A------------------------
>subfamily26_Owl#SINE/Alu
GGCCGGGCGCGGTGGCTCACGCCTGTAATCCCAGCACTTTGGGAGGCCGAGGCGGGCGGA
T-CAC--GAGGTCAAGAGATCGAGACCA-TCCTGGCCAACATGGTGAAACCCCGTCTCTA
CTAAAA-GTACAAAAAA--TTAGCCGGGCGTGGTGGTGCGTGCCTGTAGTCCCAGCTACT
CGGGAGGCTGAGGCAGGAGAATTGCTTGAAACCAGAAAACGGAAGTTGCAGTGAGCCGGG
ATCGCGCCACTGCACTCCAGCCTGG-------CGATA-GAGCAAGACTCTGTCTCA----
-------------------------
>subfamily28_JB#SINE/Alu
GGCCGGGCGCGGTGGCTCACGCCTGTAATCCCAGCACTTTGGGAGGCCGAGGCGGGTGGA
T-CAC--GAGGTCAAGAGATCGAGACCA-TCCTGGCCAACATGGTGAAACCCCGTCTCTA
CTAAAA-ATACAAAAA---TTAGCCGGGCATGGTGGCACGTGCCTGTGGTCCCAGCTACT
CGGGAGGCTGAGGCGGAAGAATCGCTTGAACCCAGGAGGCGGAGGTTGCAGTGAGCCGAG
ATTGCGCCACTGCACTCCAGCCTGG-------TGACA-GAGCAAGACTCCGTCTC-----
-------------------------
>subfamily13_Owl#SINE/Alu
-GCCGGGCGCGGTGGCTCACGCCTGTAATCCCAGCACTTTGGGAGGCCGAGGCGGGCGGA
T-CAC--GAGGTCAAGAGATCGAGACCA-TCCTGGCCAACATGGTGAAACCCCGTCTCTA
CTAAAA-ATACAAAAA---ATAGCCGGGCATGGTGGCACGTGCCTGTGGTCCCAGCTACT
CGGGAGGCTGAGGCGGAAGAATCGCTTGAACCCAGGAGGCGGAGGTTGCAGTGAGCCGAG
ATTGCGCCACTGCACTCCAGCCTGG-------CGATA-GAGCAAGACTCCGTCTCA----
-------------------------
>subfamily5_Owl#SINE/Alu
-GCCGGGCGCGGTGGCTCACGCCTGTAATCCCAGCACTTTGGGAGGCCGAGGCGGGCGGA
T-CAC--GAGGTCAAGAGATCGAGACCA-TCCTGGCCAACATGGTGAAACCCCGTCTCTA
CTAAAA-ATACAAAAA---ATAGCCGGGCATGGTGGCACGTGCCTGTGGTCCCAGCTACT
CGGGAGGCTGAGGCGGAAGAATCGCTTGAATCCAGGAGGCGGAGGTTGCAGTGAGCCGAG
ATTGCGCCATTGCACTCCAGCCTGG-------CGATA-GAGCAAGACTCCGTCTCA----
-------------------------
>subfamily12_Owl#SINE/Alu
-GCCGGGCGCGGTGGCTCACGCCTGTAATCCCAGCACTTTGGGAGGCCGAGGCGGGCGGA
T-CAC--GAGGTCAAGAGATCGAGACCA-TACTGGCCAACATGGTGAAACCCCGTCTCTA
CTAAAA-ATACAAAAA---ATAGCCGGGCATGGTGGCACGTGCCTGTGGTCCCAGCTACT
CGGGAGGCTGAGGTGGAAGAATCGCTTGAATCCAGGAGGCGGAGGTTGCAGTGAGCCGAG
ATTGCGCCACTGCACTCCAGCCTGG-------CGATA-GAGCAAGACTCCGTCTCA----
-------------------------
>AluSc5#SINE/Alu
GGCCGGGCGCGGTGGCTCACGCCTGTAATCCCAGCACTTTGGGAGGCCGAGGCGGGCGGA
T-CAC--GAGGTCAGGAGATCGAGACCA-TCCTGGCCAACATGGTGAAACCCCGTCTCTA
CTAAAA-ATACAAAAA---TTAGCTGGGCGTGGTGGCGCGTGCCTGTAATCCCAGCTACT
CGGGAGGCTGAGGCAGGAGAATCGCTTGAACCAGGGAGTCGGAGGTTGCAGTGAGCCGAG
ATCGCGCCACTGCACTCCAGCCTGG-------CGACA-GAGCGAGACTCCGTCTCAAAAA
AAAAAAAAAAAAAAAAAAAAAAAAA
>sf35
GGCCGGGCGCGGTGGCTCACGCCTGTAATCCCAGCACTTTGGGAGGCCGAGGCGGGCGGA
T-CAC--GAGGTCAGGAGATCGAGACCA-TCCTGGCCAACATGGTGAAACCCCGTCTCTA
CTAAAA-ATACAAAAAA--TTAGCCGGGCGTGGTGGCGCGCGCCTGTAGTCCCAGCTACT
CGGGAGGCTGAGGCAGGAGAATCGCTTGAACCCGGGAGGCGGAGGTTGCAGTGAGCCGAG
ATCGCGCCACTGCACTCCAGCCTGGG------CGACA-GAGCGAGACTCCGTCTCAAAAA
A------------------------
>AluSc8#SINE/Alu
GGCCGGGCGCGGTGGCTCACGCCTGTAATCCCAGCACTTTGGGAGGCCGAGGCGGGCGGA
T-CAC--GAGGTCAGGAGATCGAGACCA-TCCTGGCTAACACGGTGAAACCCCGTCTCTA
CTAAAA-ATACAAAAAA--TTAGCCGGGCGTGGTGGCACGCGCCTGTAGTCCCAGCTACT
CGGGAGGCTGAGGCAGGAGAATCGCTTGAACCCGGGAGGCGGAGGTTGCAGTGAGCCGAG
ATCGCGCCACTGCACTCCAGCCTGGG------CGACA-GAGCGAGACTCCGTCTCAAAAA
AAAAAAAAAAAAAAAAAAAAAAAAA
>AluTa7#SINE/Alu
GGCCGGGCGCGGTGGCTCACGCCTGTAATCCCAGCACTTTGGGAGGCCGAGGCGGGCGGA
T-CAC--GAGGTCAAGAGATCGAGACCA-TCCTGGCCAACATGGTGAAACCCCGTCTCTA
CTAAAA-ATACAAAAAAA-TTAGCTGGGCGTGGTGGCGCGCGCCTGTAGTCCCAGCTACT
CGGGAGGCTGAGGCAGGAGAATTGCTTGAACCCGGGAGGCGGAGGTTGCAGTGAGCCGAG
GTCGCGCCACTGCACTCCAGCCTGGCGCCTGGTGACG-GAGTGAGACTCTGTCTCAAAAA
A------------------------
>sf74
GGCCGGGCGCGGTGGCTCACGCCTGTAATCCCAGCACTTTGGGAGGCCGAGGCGGGCGGA
T-CAC--GAGGTCAAGAGATCGAGACCA-TCCTGGCCAACATGGTGAAACCCCGTCTCTA
CTAAAA-ATACAAAAAA--TTAGCTGGGCGTGGTGGCGCGCGCCTGTAGTCCCAGCTACT
CGGGAGGCTGAGGCAGGAGAATCGCTTGAACCCGGGAGGCGGAGGTTGCAGTGAGCCGAG
GTCGCGCCACTGCACTCCAGCCTGGCGCCTGGTGACG-GAGCGAGACTCTGTCTCAAAAA
A------------------------
>AluTa10#SINE/Alu
GGCCGGGCGCGGTGGCTCACGCCTRTAATCCCAGCACTTTGGGAGGCCGAGGCGGGTGGA
T-CAC--GAGGTCAAGAGATCGAGACCA-TCCTGGTCAACATGGTGAAACCCCGTCTCTA
CTAAAA-ATACAAAAA---TTAGCTGGGCATGGTGGCGCGCGCCTGTAGTCCCAGCTACT
CGGGAGGCTGAGGCAGGAGAATTGCTTGAACCCAGGAGGCGGAGGTTGCGGTGAGCCGAG
ATCGCGCCATTGCACTCCAGCCTGGG------TAACAAGAGCGAAACTCCGTCTCAAAAA
A------------------------
>subfamily29_Owl#SINE/Alu
-GCCGGGCGCGGTGGCTCACGCCTATAATCCCAGCACTTTGGGAGGCCGAGGCGGGTGGA
T-CAC--GAGGTCAAGAGATCGAGACCA-TCCTGGTCAACATGGTGAAACCCCGTCTCTA
CTAAAA-ATACAAAAAAAATTAGCTGGGCATGGTGGCGTGCGCCTGTAGTCCCAGCTACT
CGGGAGGCTGAGGCAGGAGAATTGCTTGAACCCAGGAGGCGGAGGTTGCGGTGAGCCGAG
ATCGCGCCATTGCACTCCAGCCTGGG------TAACAAGAGCGAAACTCCGACTCA----
-------------------------
>sf69
GGCCGGGCGCGGTGGCTCACGCCTATAATCCCAGCACTTTGGGAGGCCGAGGCGGGTGGA
T-CAC--GAGGTCAAGAGATCGAGACCA-TCCTGGTCAACAAGGTGAAACACCGTCTCTA
CTAAAA-ATACAAAAA---TTAGCTGGGCATGGTGGCGCGCGCCTGTAGTCCCAGCTACT
CGGGAGGCTGAGGCAGGAGAATTGCTTGAACCCAGGAGGCGGAGGTTGCGGTGAGCCGAG
ATCGCGCCATTGCACTCCAGCCTGGG------TAACAAGAGCGAAACTCCGTCTCAAAAA
A------------------------
>sf10
GGCCGGGCGCGGTGGCTCACGCCTATAATCCCAGCACTTTGGGAGGCCGAGGCGGGTGGA
T-CAC--GAGGTCAAGAGATCGAGACCA-TCCTGGTCAACAAGGTGAAACCCCGTCTCTA
CTAAAA-ATACAAAAA---TTAGCTGGGCATGGTGGCGCGCGCCTGTAGTCCCAGCTACT
CGGGAGGCTGAGGCAGGAGAATTGCTTGAACCCAGGAGGCGGAGGTTGCGGTGAGCCGAG
ATCGCGCCATTGCACTCCAGCCTGGG------TAACAACAGCGAAACTCCGTCTCAAAAA
A------------------------
>sf39
AGCCGGGCGCGGTGGCTCACGCCTATAATCCCAGCACTTTGGGAGGCCGAGGCGGGTGGA
T-CAC--GAGGTCAAGAGATCGAGACCA-TCCTGGTCAACAAGGTGAAACCCCGTCTCTA
CTAAAA-ATACAAAAA---TTAGCTGGGCATGGTGGCGCGCGCCTGTAGTCCCAGCTACT
CGGGAGGCTGAGGCAGGAGAATTGCCTGAACCCAGGAGGCGGAGGTTGCGGTGAGCCGAG
ATCGCGCCATTGCACTCCAGCCTGGG------TAACAACAGCGAAACTCCGTCTCAAAAA
A------------------------
>subfamily1_JB#SINE/Alu
GGCCGGGCGCGGTGGCTCACGCCTGTAATCCCAGCACTTTGGGAGGCCGAGGCGGGTGGA
T-CAC--GAGGTCAAGAGATCGAGACCA-TCCTGGTCAACATGGTGAAACCCCGTCTCTA
CTAAAA-ATACAAAAA---TTAGCTGGGCATGGTGGCGCGTGCCTGTAGTCCCAGCTACT
CGGGAGGCTGAGGCAGGAGAATTGCTTGAACCCAGGAGGCGGAGGTTGCGGTGAGCCGAG
ATCGCGCCATTGCACTCCAGCCTGGG------TAACAAGAGCGAAACTCCGTCTC-----
-------------------------
>subfamily11_JB#SINE/Alu
GGCCGGGCGCGGTGGCTCAAGCCTGTAATCCCAGCACTTTGGGAGGCCGAGGCGGGTGGA
T-CAC--GAGGTCAAGAGATCGAGACCA-TCCTGGTCAACATGGTGAAACCCCGTCTCTA
CTAAAA-ATACAAAAA---TTAGCTGGGCGTGGTGGCGCCTGCCTGTAATCCCAGCT---
CGGGAGGCTGAGGCAGGAGAATTGCTTGAACCCAGGAGGCGGAGGTTGCGGTGAGCCGAG
ATCGCGCCATTGCACTCCAGCCTGGG------TAACAAGAGCGAAACTCCGTCTC-----
-------------------------
>subfamily11_Owl#SINE/Alu
GGCCGGGCGCGGTGGCTCACGCCTATAATCCCAGCACTTTGGGAGGCCGAGGCGGGTGGA
T-CAC--GAGGTCAAGAGATCGAGACCA-TCCTGGTCAACATGGTGAAACCCCGTCTCTA
CTAAAC-ATACAAAAAA--TTAGCCGAGCATGGTGGTGCGTGCCTGTAGTCCCAGCTACT
CGGGAGGCTGAGGCAGGAGAATTGCTTGAACCCAGGAGGCGGAGGTTGCGGTGAGCCGAG
ATCGCGCCATTGCACTCCAGCCTGGG------TAACAAGAGCGAAACTCCGTCTCA----
-------------------------
>subfamily23_JB#SINE/Alu
GGCCGGGCGCGGTGGCTCACGCCTGTAATCCCAGCACTTTGGGAGGCCGAGGCGGGTGGA
T-CAC--GAGGTCAAGAGATCGAGACCA-TCCTGGTCAACATGGTGAAACCCCGTCTCTA
CTAAAA-ATACAAAAA---TTAGCTGGGCATGGTGGCGCGTGCCTGTAGTCCCAGCTACT
CGGGAGGCTGAGGCAGGAGAATTGCTTGAACCCAGGAGGCGGAGGTTGCGGTGAGCCGAG
ATCGCGCCACTGCACTCCAGCCTGGG------TAACAAGAGCGAAACTCCGTCTC-----
-------------------------
>subfamily22_JB#SINE/Alu
GGCCGGGCGCGGTGGCTCACGCCTGTAATCCCAGCACTTTGGGAGGCCGAGGCGGGTGGA
T-CAC--GAGGTCAAGAGATCGAGACCA-TCCTGGTCAACAAGGTGAAACCCCGTCTCTA
CTAAAA-ATACAAAAA---TTAGCTGGGCATGGTGGCGCGTGCCTGTAGTCCCAGCTACT
CGGGAGGCTGAGGCAGGAGAATTGCTTGAACCCAGGAGGCGGAGGTTGCGGTGAGCCGAG
ATCGCGCCATTGCACTCCAGCCTGGG------TAACAAGAGCGAAACTCCGTCTC-----
-------------------------
>sf61
GGCCGGGCGCGGTGGCTCACGCCTATAATCCCAGCACTTTGGGAGGCCGAGGCGGGTGGA
T-CAC--GAGGTCAAGAGATCGAGACCA-TCCTGGTCAACGAGGTGAAACCCCGTCTCTA
CTAAAA-ATACAAAAA---TTAGCTGGGCATGGTGGCGCGTGCCTGTAATCCCAGCTACT
CGGGAGGGTGAGGCAGGAGAATTGCTTGAACCCAGAAGGCGGAGGTTGCGGTGAGCCGAG
ATCGTGCCATTGCACTCCAGTCTGGG------TAACAACAGCGAAACTCCGTCTCAAAAA
A------------------------
>subfamily3_Owl#SINE/Alu
-GCCGGGCGCGGTGGCTCACGCCTATAATCCCAGCACTTTGGGAGGCCGAGGCGGGTGGA
T-CAC--GAGGTCAAGAGATCGAGACCA-TCCTGGTCAACATGGTGAAACCCCGTCTCTA
CTAAAA-ATACAAAAA---TTAGCTGGGCATGGTGGCGCACGCCTGTAGTCCCAGCTACT
CGGGAGGCTGAGGCAGGAGAATTGCTTGAACCCAGGAGGCGGAGGTTGCGGTGAGCCGAG
ATCGCGCCATTGCACTCCAGCCTGGG------TAACAAGAGCGAAACTCCGTCTCA----
-------------------------
>subfamily41_JB#SINE/Alu
GGCCGGGCGCGGTGGCTCACGCCTATAATCCCAGCACTTTGGGAGGCCGAGACGGGTGGA
T-CAC--GAGGTCAAGAGATCGAGACCA-TACTGGTCAACATGGTGAAACCCCGTCTCTA
CTAAAA-ATAAAAAAA---ATAGCTGGGCATGGTGGCGCACGCCTGTAGTCCCAGCTACT
CGGGAGGCTGAGGCAGGAGAATTGCTTGAACCCAGGAGACGGAGGTTGCGGTGAGCCGAG
ATCGCGCCATTGCACTCCAGCCTGGG------TAACA-GAGCGAAACTCCGTC-------
-------------------------
>subfamily16_Owl#SINE/Alu
-GCCGGGCGCGGTGGCTCACGCCTATAATCCCAGCACTTTGGGAGGCCGAGACGGGTGGA
T-CAC--GAGGTCAAGAGATCGAGACCA-TCCTGGTCAACATGGTGAAACCCCGTCTCTA
CTAAAA-ATACAAAAA---TTAGCTGGGCATGGTGGCGCACGCCTGTAGTCCCAGCTACT
CGGGAGGCTGAGGCAGGAGAATTGCTTGAACCCAGGAGGCGGAGGTTGCGGTGAGCCGAG
ATCGCGCCATTGCACTCCAGCCTGGG------TAACAAGAGCGAAACTCCGTCTCA----
-------------------------
>subfamily34_JB#SINE/Alu
GGCCGGGCGCGGTGGCTCACGCCTATAATCCCAGCACTTTGGGAGGCCGAGACGGGTGGA
T-CAC--GAGGTCAAGAGATCGAGACCA-TCCTGGTCAACATGGTGAAACCCCGTCTCTA
CTAAAA-ATACAAAAA---TTAGCTGGGCATGGTGGCGCACGCCTGTAGTCCCAGCTTCT
CGGGAGGCTGAGGCAGGAGAATTGCTTGAACCCAGGAGGCGGAGGTTGCGGTGAGCCGAG
ATCGCGCCATTGCACTCCAGCCTGGG------TAACAAGAGCGAAACTCCGTCTC-----
-------------------------
>subfamily6_JB#SINE/Alu
GGCCGGGCGCGGTGGCTCACGCCTATAATCCCAGCACTTTGGGAGGCCGAGACGGGTGGA
T-CAC--GAGGTCAAGAGATCGAGACCA-TCCTGGTCAACATGGTGAAACCCCGTCTCTA
CTAAAA-ATACAAAAA---TTAGCTGGGCATGGTGGCGCACGCCTGTAGTCCCAGCTACT
CGGGAGGCTGAGGCAGGAGAATTGCTTGAACCCAGGAGACGGAGGTTGCGGTGAGCCGAG
ATCGCGCCATTGCACTCCAGCCTGGG------TAACAAGAGCGAAACTCCGTCTC-----
-------------------------
>subfamily42_JB#SINE/Alu
GGCCGGGCGCGGTGGCTCACGCCTATAATCCCAGCACTTTGGGAGGCCGAGACGGGTGGA
T-CAC--GAGGTCAAGAGATCGAGACCA-TCCTGGTCAACATGGTGAAACGCCGTCTCTA
CTAAAA-ATACAAAAA---TTAGCTGGGCATGGTGGCGCACGCCTGTAGTCCCAGCTACT
CGGGAGGCTGAGGCAGGAGAATTGCTTGAACCCAGGAGACGGAGGTTGCGGTGAGCCGAG
ATCGCGCCATTGCACTCCAGCCTGGG------TAACAAGAGCGAAACTCTGTCTC-----
-------------------------
>subfamily45_JB#SINE/Alu
GGCCGGGCGCGGTGGCTCACGCCTATAATCCCAGCACTTTGGGAGGCTGAGACGGGTGGA
T-CAC--GAGGTCAAGAGATCGAGACCA-TCCTGGTCAACATGGTGAAACCCCGTCTCTA
CTAAAA-ATACAAAAA---TTAGCTGGGCATGGTGGCACACGCCTGTAGTCCCAGCTACC
CGGGAGGCTGAGGCAGGAGAATTGCTTGAACCCAGGAGACGGAGGTTGCGGTGAGCCGAG
ATCGCGCCATTGCACTCCAGCCTGGG------TAACAAGAGCGAAACTCCGTCTC-----
-------------------------
>subfamily33_JB#SINE/Alu
GGCCGGGCGCGGTGGCTCACGCCTGTAATCCCAGCACTTTGGGAGGCCGAGGCGGGTGGA
T-CAC--GAGGTCAAGAGATCGAGACCA-TTCTGGTCAACATGGTGAAACCCCGTCTCTA
CTAAAA-ATACAAAAA---TTAGCTGGGCATGGTGGCGCACGCCTGTAGTCCCAGCTACT
CGGGAGGCTGAGGCAGGAGAATTGCTTGAACCCAGGAGGCGGAGGTTGCGGTGAGCCGAG
ATCGCGCCATTGCACTCCAGCCTGGG------TAACAAGAGCGAAACTCCGTCTC-----
-------------------------
>subfamily25_JB#SINE/Alu
GGCCGGGCGCGGTGGCTCAAGCCTGTAATCCCAGCACTTTGGGAGGCCGAGGCGGGTGGA
T-CAC--GAGGTCAAGAGATCGAGACCA-TCCTGGTCAACATGGTGAAACCCCGTCTCTA
CTAAAA-ATACAAAAA---TTAGCTGGGCATGGTGGCGCACGCCTGTAGTCCCAGCTACT
CGGGAGGCTGAGGCAGGAGAATTGCTTGAACCCAGGAGACGGAGGTTGCGGTGAGCCGAG
ATCGCGCCATTGCACTCCAGCCTGGG------TAACAAGAGCGAAACTCCGTCTC-----
-------------------------
>subfamily44_JB#SINE/Alu
GGCCGGGCGCGGTGGCTCACGCTTGTAATCCCAGCACTTTGGGAGGCCGAGGCGGGTGGA
T-CAC--GAGGTCAAGAGATCGAGACCA-TCCTGGTCAACATGGTGAAACCCCGTCTCTA
CTAAAA--TACAAAAA---TTAGCCGGGCATGGTGGCGCACGCCTGTAGTCCCAGCTACT
CAGGAGGCTGAGGCAGGAGAATTGCTTGAACCCGGGAGCCGGAAGTTGCAGTGAGCAGAG
ATCGCGCCATTGCACTCCAGCCTGGG------TAACAAGAGCGAAACTCCGTCTC-----
-------------------------
>subfamily8_Owl#SINE/Alu
-GCCGGGCGCGGTGGCTCACGCCTATAATCCCAGCACTTTGGGAGGCCGAGGCGGGTGGA
T-CAC--GAGGTCAAGAGATCGAGACCA-TCCTGGTCAACAAGGTGAAACCCCGTCTCTA
CTAAAA-ATACAAAAA---TTAGCTGGGCATGGTGGTGCGCGCCTGTAGTCCCAGCTACT
CGGGAGGCTGAGGCAGGAGAATTGCTTGAACCCAGGAGGCGGAGGTTGCGGTGAGCCGAG
ATCGCGCCATTGCACTCCAGTCTGGG------TAACAACAGCGAAACTCCGTCTCA----
-------------------------
>subfamily31_JB#SINE/Alu
GGCCGGGCGCGGTGGCTCACGCCTATAATCCCAGCACTTTGGGAGGCCGAGGCGGGTGGA
T-CAC--GAGGTCAAGAGATCGAGACCA-TCCTGGTCAACAAGGTGAAACCCCGTCTCTA
CTAAAA-ATACAAAAA---TTAGCTGGGCATGGTGGTGCATGCCTGTAGTCCCAGCTACT
CGGGAGGCTGAGGCAGGAGAATTGCTTGAACCCAGGAGGCGGAGGTTGCGGTGAGCCGAG
ATCGTGCCATTGCACTCCAGTCTGGG------TAACAACAGCGAAACTCCGTCTC-----
-------------------------
>subfamily3_Ceb 
-GCCGGGCGCGGTGGCTCACGCCTATAATCCCAGCACTTTGGGAGGCCGAGGCGGGTGGA
T-CAC--GAGGTCAAGAGATCGAGACCA-TCCTGGTCAACAAGGTGAAACCTCGTCTCTA
CTAAAA-ATACAAAAA---TTAGCTGGGCATGATGGTGCGTGCCTGTAGTCCCAGCTACT
CGGGAGGCTGAGGCAGGAGAATTGCTTGAACCCAGGAGGCGGAGGTTGCGGTGAGCCGAG
ATCGTGCCATTGCACTCCAGTCTGGG------CAACAACAGCGAAACTCCGTCTCA----
-------------------------
>subfamily5_Ceb
-GCCGGGCGCGGTGGCTCAAGCCTGTAATCCCAGCACTTTGGGAGGCCGAGGCGGGTGGA
T-CAC--GAGGTCAAGAGATCGAGACCA-TCCTGGTCAACAAGGTGAAACCTCGTCTCTA
CTAAAA-ATACAAAAA---TTAGCTGGGCATGATGGTGCATGCCTGTAGTCCCAGCTACT
CGGGAGGCTGAGGCCGGAGAATTGCTTGAACCCAGGAGGCGGAGGTTGCGGTGAGCCGAG
ATCGTGCCATTGCACTCCAGCCTGGG------CAACAACAGCAAAACTCCGTCTCA----
-------------------------
>subfamily15_Owl#SINE/Alu
-GCCGGGCGCGGTGGCTCACGCCTATAATCCCAGCACTTTGGGAGGCCGAGGCGGGTGGA
T-CAC--GAGGTCAAGAGATCGAGACCA-TCCTGGTCAACAAGGTGAAACCCCGTCTCTA
CTAAAA-ATACAAAAA---TTAGCTGGGCATGGTGGCGCACGCCTGTAGTCCCAGCTACT
CGGGAGGCTGAGGCAGGAGAATTGCTTGAACCCAGGAGGCGGAGGTTGCGGTGAGCCGAG
ATCGCGCCATTGCACTCCAGCCTGGG------TAACAAGAGCGAAACTCCGTCTCA----
-------------------------
>subfamily7_JB#SINE/Alu
GGCCGGGCGCGGTGGCTCACGCCTATAATCCCAGCACTTTGGGAGGCCGAGGCGGGTGGA
T-CAC--GAGGTCAAGAGATCGAGACCA-TCTTGGTCAACAAGGTGAAACCCCGTCTCTA
CTAAAA-ATACAAAAA---TTAGCCGGGCGTGGTGGTGCACGCCTGTAGTCCCAGCTACT
CGGGAGGCTGAGGCAGGAGAATTGCTTGAACCCAGGAGGCGGAGGTTGCGGTGAGCCGAG
ATCGTGCCATTGCACTCCAGCCTGGG------TAACAACAGCGAAACTCCGTCTC-----
-------------------------
>subfamily27_JB#SINE/Alu
GGCCGGGCGCGGTGGCTCACGCCTATAATCCCAGCACTTTGGGAGGCCGAGGCGGGTGGA
T-CAC--GAGGTCAAGAGATCGAGACCA-TCTTGGTCAGCAAGGTGAAACCCCGTCTCTA
CTAAAA-ATACAAAAA---TTAGCCGGGCATGGTGGTGCACGCCTGTAGTCCCAGCTACT
CGGGAGGCTGAGGCAGGAGAATTGCTTGAACCCAGGAGGCGGAGGTTGCGGTGAGCCGAG
ATTGTGCCATTGCACTCCAGCCTGGG------TAACAACAGCGAAACTCCGTCTC-----
-------------------------
>subfamily21_JB#SINE/Alu
GGCCGGGCGCGGTGGCTCACGCCTGTAATCCCAGCACTTTGGGAGGCCGAGGCGGGTGGA
T-CAC--GAGGTCAAGAGATCGAGACCA-TCCTGGTCAACATGGTGAAACCCCGTCTCTA
CTAAAA-ATACAAAAA---TTAGCTGGGCATGGTGGCGCACGCCTGTAGTCCCAGCTACT
AGGGAGGCTGAGGCAGGAGAATTGCTTGAACCCAGGAGGCGGAGGTTGCGGTGAGCCGAG
ATCGCGCCATTGCACTCCAGCCTGGG------TAACAAGAGCGAAACTCCGTCTC-----
-------------------------
>subfamily9_JB#SINE/Alu
GGCCGGGCGCGGTGGCTCAAGCCTGTAATCCCAGCACTTTGGGAGGCCGAGGCGGGTGGA
T-CAC--GAGGTCAAGAGATCGAGACCA-TCCTGGTCAACATGGTGAAACCCCGTCTCTA
CTAAAA-ATACAAAAA---TTAGCTGGGCATGGTGGCGCACGCCTGTAGTCCCAGCTACT
AGGGAGGCTGAGGCAGGAGAATTGCTTGAACCCAGGAGGCGGAGGTTGCGGTGAGCCGAG
ATCGCGCCATTGCACTCCAGCCTGGG------TAACAAGAGCGAAACCCCGTCTC-----
-------------------------
>subfamily26_JB#SINE/Alu
GGCCGGGCGCGGTGGCTCAAGCCTGTAATCCCAGCACTTTGGGAGGCCGAGGCGGGTGGA
T-CAC--GAGGTCAAGAGATCGAGACCA-TCCTGGTCAACATGGTGAAACCCCGTCTCTA
CTAAAA-ATACAAAAA---TTAGCTGGGCATGGTGGCGCACGCCTGTAGTCCCAGCTACT
AGGGAGGCTGAGGCAGGAGAATTGCTTGAACCCAGGGGGCGGAGGTTGCGGTGAGCCGAG
ATCGTGCCATTGCACTCCAGCCTGGG------TAACAAGAGCGAAACCCCGTCTC-----
-------------------------
>subfamily40_JB#SINE/Alu
GGCCGGGCGCGGTGGCTCACGCCTATAATCCCAGCACTTTGGGAGGCCGAGGCGGGTGGA
T-CAC--GAGGTCAAGAGATCGAGACCA-TCCTGGTCAACATGGTGAAACCCCGTCTCTA
CTAAAA-ATACAAAAA---TTAGCTGGGCATGGTGGTGAGTGCCTGTAGTCCCAGCTACT
CGGGAGGCTGAGGCAGGAGAATTGCTTGAACCCAGGAGGCGGAGGTTGCGGTGAGCCGAG
ATCGCGCCATTGCACTCCAGCCTGGG------TAACAAGAGCGAAACTCCGTCTC-----
-------------------------
>subfamily17_JB#SINE/Alu
GGCCGGGCGCGGTGGCTCACGCCTATAATCCCAGCACTTTGGGAGGCCGAGGCGGGTGGA
T-CAC--GAGGTCAAGAGATCGAGACCA-TCCTGGTCAACAAGGTGAAACCCCGTCTCTA
CTAAAA-ATACAAAAA---TTAGCTGGGCATGGTGGCGCGCGCCTGTAGTCCTAGCTACT
CGGGAGGCTGAGGTAGGAGAATTGCTTGAACTCAGGAGGCGGAGGTTGCGGTGAGCCGAG
ATCGTGCCATTGCACTCCAGCCTGGG------TAACAAGAGCGAAACTCCATCTC-----
-------------------------
>AluTa15#SINE/Alu
GGCCGGGCGCGGTGGCTCACGCCTGTAATCCCAGCACTTTGGGAGGCCGAGGCGGGTGGA
T-CAC--GAGGTCAAGAGATCGAGACCA-TCCTGGTCAACATGGTGAAACCCCGTCTCTA
CTAAAAA---TACAAAAAATTAGCTGGGCATGGTGGCGCGTGCCTGTAATCCCAGCTACT
CAGGAGGCTGAGGCAGGAGAATTGCCTGAACCCAGGAGGCGGAGGTTGCGGTGAGCCGAG
ATCGCGCCATTGCACTCCAGCCTGGG------TAACAAGAGCGAAACTCCGTCTCAAAAA
A------------------------
>sf44
CGCCGGGCGCGGTGGCTCACGCCTGTAATCCCAGCACTTTGGGAGGCCGAGGCGGGTGGA
T-CAC--GAGGTCAAGAGATCGAGACCA-TCCTGGTCAACATGGTGAAACCCCGTCTCTA
CTAAAA-ATACA-A-AAAATTAGCTGGGCATGGTGGCGCGTGCCTGTAATCCCAGCTACT
CAGGAGGCTGAGGCAGGAGAATTGCCTGAACCCAGGAGGCGGAGGTTGCGGTGAGCCGAG
ATCGCGCCATTGCACTCCAGCCTGGG------TAACAAGAGCGAAACTCCGTCTCAAAAA
A------------------------
>subfamily0_JB#SINE/Alu
GGCCGGGCGCGGTGGCTCAAGCCTGTAATCCCAGCACTTTGGGAGGCCGAGGCGGGTGGA
T-CAC--GAGGTCAAGAGATCGAGACCA-TCCTGGTCAACATGGTGAAACCCCGTCTCTA
CTAAAA-ATACA-A-AAAATTAGCTGGGCATGGTGGCGCGTGCCTGTAATCCCAGCTACT
CAGGAGGCTGAGGCAGGAGAATTGCCTGAACCCAGGAGGCGGAGGTTGCGGTGAGCCGAG
ATCGCGCCATTGCACTCCAGCCTGGG------TAACAAGAGCGAAACTCCGTCTC-----
-------------------------
>sf85
GGCCGGGCGCGGTGGCTCANGCCTGTAATCCCAGCACTTTGGGAGGCCGAGGCGGGTGGA
T-CAC--GAGGTCAAGACATCGAGACCA-TCCTGGTCAACATGGTGAAACCCCGTCTCTA
CTAAAA-ATACA-A-AAAATTAGCTGGGCATGGTGGCGCGTGCCTGTAATCCCAGCTACT
CAGGAGGCTGAGGCAGGAGAATTGCCTGAACCCAGGAGGCGGAGGTTGCGGTGAGCCGAG
ATCGCGCCATTGCACTCCAGCCTGGG------TAACAAGAGCGAAACTCCGTCTCAAAAA
A------------------------
>sf86
GGCCGGGCGCGGTGGCTCANGCCTGTAATCCCAGCACTTTGGGAGGCCGAGGCGGGTGGA
T-CAC--GAGGTCAAGAGATCGAGACCA-TCCTGGTCAACATGGTGAAACCCCGTCTCTA
CTAAAA-ATACA-A-AAAATTAGCTGGGCATGGTGGCGCGTGCCTGTAATCCCAGCTACT
CAGGAGGCTGAGGCAGGAGAATTGCCTGAACCCAGGAGGCGGAGGTTGCGGTGAGCGGAG
ATCGCGCCATTGCACTCCAGCCTGGG------TAACAAGAGCGAAACTCCGTCTCAAAAA
A------------------------
>sf47
GGCCGGGCGCGGTGGCTCANGCCTGTAATCCCAGCACTTTGGGAGGCCGAGGCGGGTGGA
T-CAC--GAGGTCAAGAGATCGAGACCA-TCCTGGTCAACATGGTGAAACCCCGTCTCTA
CTAAAA-ATACA-A-AAAATTAGCTGGGCATGGTGGCGCGTGCCTGTAATCCCAGCTACT
CAGGAGGCTGAGGCAGGAGAATTGCCTGAACCCAGGAGGCGGAGGTTGCGGTGAGCCGAG
ATCGCGCCATTGCACTCCAGCCTGGG------TAACAAAAGCGAAACTCCGTCTCAAAAA
A------------------------
>sf63
GGCCGGGCGCGGTGGCTCANGCCTGTAATCCCAGCACTTTGGGAGGCCGAGGCGGGTGGA
T-CAC--GAGGTCAAGAGATCGAGACCA-TCCTGGTCAACATGGTGAAACCCCGTCTCTA
CTAAAA-ATACA-A-AAAATTAGCTGGGCATGGTGGCGCGTGCCTGTAATCCCAGCTACT
CAGGAGGCTGAGGCAGGAGAATTGCCTGAACCCAGGAGGCGGAGGTTGCGGTGAGCCGAG
ATCGCGCCATTGCACTCCAGCCTGGG------TAACAAGAGCGAAACTCCGCCTCAAAAA
A------------------------
>sf73
GGCCGGGCGCGGTGGCTCACGCCTGTAATCCCAGCACTTTGGGAGGCCGAGGCGGGTGGA
T-CAC--GAGGTCAAGAGATCGAGACCA-TCCTGGTCAACATGGTGAAACCCCGTCTCTA
CTAAAA-ATACA-A-AAAAATAGCTGGGCATGGTGGCGCGTGCCTGTAATCCCAGCTACT
CAGGAGGCTGAGGCAGGAGAATTGCCTGAACCCAGGAGGCGGAGGTTGCGGTGAGCCGAG
ATCGCGCCATTGCACTCCAGCCTGGG------TAACAAGAGCGAAACTCCGTCTCAAAAA
A------------------------
>sf76
GGCCGGGCGCGGTGGCTCACGCCTGTAATCCCAGCACTTTGGGAGGCCGAGGCGGGTGGA
T-CAC--GAGGTCAAGAGATCGAGACCA-TCCTGGTCAACATGGTGAAACCCCGTCTCTA
CTAAAA-ATACA-A-AAAATTAGCTGGGCATGGTGGCGCGTGCCTGTAATCCCAGCTACT
CAGGAGGCTGAGGGAGGAGAATTGCCTGAACCCAGGAGGCGGAGGTTGCGGTGAGCCGAG
ATCGCGCCATTGCACTCCAGCCTGGG------TAACAAGAGCGAAACTCCGTCTCAAAAA
A------------------------
>subfamily18_JB#SINE/Alu
GGCCGGGCGCGGTGGCTCAAGCCTGTAATCCCAGCACTTTGGGAGGCCGAGGCGGGTGGA
T-CAC--GAGGTCAAGAGATCGAGACCA-TCCTGGTCAACATGGTGAAACCCCGTCTCTA
CTAAAA-ATACA-A-AAAATTAGCTGGGCA--------CGTGCCTGTAATCCCAGCTACT
CAGGAGGCTGAGGCAGGAGAATTGCCTGAACCCAGGAGGCGGAGGTTGCGGTGAGCCGAG
ATCGCGCCATTGCACTCCAGCCTGGG------TAACAAGAGCGAAACTCCGTCTC-----
-------------------------
>subfamily24_JB#SINE/Alu
GGCCGGGCGCGGTGGCTCACGCCTGTAATCCCAGCACTTTGGGAGGCCGAGGCGGGTGGA
T-CAC--GAGGTCAAGAGATCGAGACCA-TCCTGGTCAACATGGTGAAACCCCGTCTCTA
CTAAAA-ATACA-A-AAA-TTAGCTGGGCATGGTGGCGCGTGCCTGTAGTCCCAGCTACT
CAGGAGGCTGAGGCAGGAGAATTGCCTGAACCCAGGAGGCGGAGGTTGCGGTGAGCCGAG
ATCGCGCCATTGCACTCCAGCCTGGG------TAACAAGAGCGAAACTCCGTCTC-----
-------------------------
>subfamily20_Owl#SINE/Alu
-GCCGGGCGCGGTGGCTCAAGCCTGTAATCCCAGCACTTTGGGAGGCCGAGGCGGGTGGA
T-CAC--GAGGTCAAGAGATCGAGACCA-TCCTGGTCAACATGGTGAAACCCCGTCTCTA
CT---A-ATACA-AAAAA-TTAGCTGGGCATGGTGGCGCGTGCCTGTAATCCCAGCTACT
CAGGAGGCTGAGGCAGGAGAATTGCCTGAACCCAGGAGGCGGAGGTTGCGGTGAGCCGAG
ATCGCGCCATTGCACTCCAGCCTGGG------TA--AAGAGCGAAACTCCGTCTCA----
-------------------------
>sf37
GGCCGGGCGCGGTGGCTCAAGCCTGTAATCCCAGCACTTTGGGAGGCCGAGGCGGGTGGA
T-CAC--GAGGTCAACAGATCGAGACCA-TCCTGGTCAACATGGTGAAACCCCGTCTCTA
CTAAAA-ATACA-A-AAAATTAGCTGGGCATGGTGGCGCGTGCCTGTAATCCCAGCTACT
CAGGAGGCTGAGGCAGGAGAATTGCCTGAACCCAGGAGGCGGAGGTTGCGGTGAGCCGAG
ATCGCGCCATTGCACTCCAGCCTGGG------TAACAAGAGCGAAACTCCGTCTCAAAAA
A------------------------
>sf38
GGCCGGGCGCGGTGGCTCANGCCTGTAATCCCAGCACTTTGGGAGGCCGAGGCGGGTGGA
T-CAC--GAGGTCAAGAGATCGAGACCA-TCCTGGTCAACAAGGTGAAACCCCGTCTCTA
CTAAAA-ATACA-A-AAAATTAGCTGGGCATGGTGGCGCGTGCCTGTAATCCCAGCTACT
CGGGAGGCTGAGGCAGGAGAATTGCCTGAACCCAGGAGGCGGAGGTTGCGGTGAGCCGAG
ATCGCGCCATTGCACTCCAGCCTGGG------TAACAAGAGCGAAACTCCGTCTCAAAAA
A------------------------
>sf42
GGCCGGGCGCGGTGGCTCAAGCCTGTAATCCCAGCACTTTGGGAGGCCGAGGCGGGTGGA
T-CAC--GAGGTCAAGATATCGAGACCA-TCCTGGTCAACATGGTGAAACCCCGTCTCTA
CTAAAA-ATACA-A-AAAATTAGCTGGGCATGGTGGCGCGTGCCTGTAATCCCAGCTACT
CAGGAGGCTGAGGCAGGAGAATTGCCTGAACCCAGGAGGCGGAGGTTGCGGTGAGCCGAG
ATCGCGCCATTGCACTCCAGCCTGGG------TAACAAGAGCGAAACTCCGTCTCAAAAA
A------------------------
>sf46
GGCCGGGCGCGGTGGCTCAAGCCTGTAATCCCAGCACTTTGGGAGGCCGAGGCGGGTGGA
T-CAC--GAGGTCAAGAGATCGAGACCA-TCCTGGTCAACATGGTGAAACCCCGTCTCTA
CTAAAAAATATACAAAAAATTAGCTGGGCATGGTGGCGCGTGCCTGTAATCCCAGCTACT
CAGGAGGCTGAGGCAGGAGAATTGCCTGAACCCAGGAGGCGGAGGTTGCGGTGAGCCGAG
ATCGCGCCATTGCACTCCAGCCTGGG------TAACAAGCGCGAAACTCCGTCTCAAAAA
A------------------------
>sf52
GGCCGGGCGCGGTGGCTCAAGCCTGTAATCCCAGCACTTTGGGAGGCCGAGGCGGGTGGA
T-CAC--GAGGTCAAGAGATCGAGACCA-TCCTGGTCAACATGGTGAAACCCCGTCTCTA
CTAAAA-ATACA-AAAAA-TTAGCTGGGCATGGTGGCGCGTGCCTGTAATCCCAGCTACT
CAGGAGGCTGAGGCAGGAGAATTGCCTGAACCCAGGAGGCGGAGGTTGCGGTGAGCCGAG
ATCGCGCCATTGCACTCCAGCCTGGG------TAAAAAGAGCGAAACTCCGTCTCAAAAA
A------------------------
>sf53
GGCCGGGCGCGGTGGCTCACGCCTGTAATCCCAGCACTTTGGGAGGCCGAGGCGGGTGGA
T-CAC--GAGGTCAAGAGATCGAGACCA-TCCTGGTCAACATGGTGAAACCCCGTCTCTA
CTAAAA-ATACA-A-AAAATTAGCTGGGCATGGTGGCGCGTGCCTGTAATCCCAGCTACT
CGGGAGGCTGAGGCAGGAGAATTGCCTGATCCCAGGAGGCGGAGGTTGCGGTGAGCCGAG
ATCGCGCCATTGCACTCCAGCCTGGG------TAACAAGAGCGAAACTCCGTCTCAAAAA
A------------------------
>sf60
GGCCGGGCGCGGTGGCTCACGCCTGTAATCCCAGCACTTTGGGAGGCCGAGGCGGGTGGA
T-CAC--GAGGTCAAGAGATCGAGACCA-TCCTGGTCAACATGGTGAAACCCCGTCTCTA
CTAAAA-ATACA-A-AAAATTAGCTGGGCATGGTGGCGCGTGCCTGTAATCCCAGCTACT
CGGGAGGCTGAGGCAGGAGAATTGCCTGAACCCAGGAGGCGGAGGTTGCGGTGAGCCGAG
ATCGCGCCATTGCACTCCAGCCTGGG------TAAGAAGAGCGAAACTCCGTCTCAAAAA
A------------------------
>sf62
GGCCGGGCGCGGTGGCTCAAGCCTGTAATCCCAGCACTTTGGGAGGCCGAGGCGGGTGGA
T-CAC--GAGGTCAAGAGATCGAGACCA-TCCTGGTCAACATGGTGAAACCCCGTCTCTA
CTAAAA-ATACA-A-AAAATTAGCTGGGCATGGTGGCGCGTGCCTGTAATCCCAGCTACT
CAGGAGGCTGAGGCAGGAGAATTGCCTGAACCCAGGAGGCGGAGGTTGAGGTGAGCCGAG
ATCGCGCCATTGCACTCCAGCCTGGG------TAACAAGAGCGAAACTCCGTCTCAAAAA
A------------------------
>sf71
GGCCGGGCGCGGTGGCTCAAGCCTGTAATCCCAGCACTTTGGGAGGCCGAGGCGGGTGGA
T-CAC--GAGGTCAAGAGATCGAGACCA-TCCTGGTCACCATGGTGAAACCCCGTCTCTA
CTAAAA-ATACA-A-AAAATTAGCTGGGCATGGTGGCGCGTGCCTGTAATCCCAGCTACT
CAGGAGGCTGAGGCAGGAGAATTGCCTGAACCCAGGAGGCGGAGGTTGCGGTGAGCCGAG
ATCGCGCCATTGCACTCCAGCCTGGG------TAACAAGAGCGAAACTCCGTCTCAAAAA
A------------------------
>sf82
GGCCGGGCGCGGTGGCTCAAGCCTGTAATCCCAGCACTTTGGGAGGCCGAGGCGGGTGGA
T-CAC--GAGGTCAAGAGATCGAGACCA-TCCTGGTCAACATGGTGAAACCCCGTCTCTA
CTAAAA-ATACA-A-AAAATTAGCTGGGCATGGTGGCGCGTGCCTGTAATCCCAGCTACT
CAGGAGGCTGAGGCAGGAGAATTGCCTGAACCCAGGAGGCGGAGGTTGCGGTGAGCCGAG
ATCGCGCCATTGCACTCCAGCCTGGG------TAACAAGAGCGAAACTCCGTCTAAAAAA
A------------------------
>subfamily18_Owl#SINE/Alu
-GCCGGGCGCGGTGGCTCAAGCCTGTAATCCCAGCACTTTGGGAGGCCGAGGCGGGTGGA
T-CAC--GAGGTCAAGAGATCGAGACCA-TCCTGGTCAACATTGTGAAACCCCGTCTCTA
CT---A-ATAAA-AAAAAATTAGCTGGGCATGGTGGCGCGTGCCTGTAATCCCAGCTACT
CAGGAGGCTGAGGCAGGAGAATTGCCTGAACCCAGGAGGCGGAGGTTGCGGTGAGCCGAG
ATCGCGCCATTGCACTCCAGCCTGGG------TA-CAAGAGCGAAACTCCGTCTCA----
-------------------------
>subfamily4_Ceb
-GCCGGGCGCGGTGGCTCACGCCTGTAATCCCAGCACTTTGGGAGGCCGAGGCGGGTGGA
T-CAC--GAGGTCAAGAGATCGAGACCA-TCCTGGTCAAAATGGTGAAACCCCGTCTCTA
CTAAAA-ATACA-A-AAAATTAGCTGGGCATGGTGGCGCGTGCCTGTAATCCCAGCTACT
CAGGAGGCTGAGGCAGGAGAATTGCCTGAACCCAGGAGGCGGAGGTTGCGGTGAGCCGAG
ATCGCGCCATTGCACTCCAGCCTGGG------TAACAAGAGCGAAACTCCGACTCA----
-------------------------
>sf66
AGCCGGGCGCGGTGGCTCAAGCCTGTAATCCCAGCACTTTGGGAGGCCGAGGCGGGTGGA
T-CAC--GAGGTCAAGAGATCGAGACCA-TCCTGGTCAACTTGGTGAAACCCCGTCTCTA
CTAAAA-ATACA-AAAAA-TTAGCTGGGCATGGTGGCGCGTGCCTGTAATCCCAGCTACT
CAGGAGGCTGAGGCAGGAGAATTGCCTGAACCCAGGAGGCGGAGGTTGCGGTGAGCCGAG
ATCGCGCCATTGCACTCCAGCCTGGG------TAACAAGAGCGAAACTCCGTCTCAAAAA
A------------------------
>sf36
GGCCGGGCGCGGTGGCTCAAGCCTGTAATCCCAGCACTTTGGGAGGCCGAGGCGGGTGGA
T-CAC--GAGGTCAAGAGATCGAGACCA-TCCAGGTCAACATGGTGAAACCCCGTCTCTA
CTAAAA-ATACA-A-AAAATTAGCTGGGCATGGTGGCGCGTGCCTGTAATCCCAGCTACT
CGGGAGGCTGAGGCAGGAGAATTGCCTGAACCCAGGAGGCGGAGGTTGCGGTGAGCCGAG
ATCGCGCCATTGCACTCCAGCCTGGG------TAACAAGAGCGAAACTCCGTCTCAAAAA
A------------------------
>subfamily10_JB#SINE/Alu
GGCCGGGCGCGGTGGCTCAAGCCTGTAATCCCAGCACTTTGGGAGGCCGAGGCGGGTGGA
T-CAC--GAGGTCAAAAGATCGAGACCA-TCCTGATCAACATGGTGAAACCCCGTCTCTA
CTAAAA-ATACA-A-AAAATTAGCTGGGCATGGTGGCGCGTGCCTGTAATCCCAGCTACT
CAGGAGGCTGAGGCAGGAGAATTGCCTGAACCCAGGAGGCGGAGGTTGCGGTGAGCCGAG
ATCGCGCCATTGCACTCCAGCCTGGG------TAACAAGAGCGAAACTCCGTCTC-----
-------------------------
>subfamily29_JB#SINE/Alu
GGCCGGGCGCGGTGGCTCAAGCCTGTAATCCCAGCACTTTGGGAGGCCGAGGCGGGTGGA
T-CAC--GAGGTCAAAAGATCGAGACCA-TCCTGATCAACATGGTGAAACCCCGTCTCTA
CTAAAA-ATACA-A-AAAATTAGCTGGGCATGGTGGCGCGTGCCTGTAATCCCAGCTACT
CAGGAGGCTGAGGCAGGAGAATTGCCTGAACCCAGGAGGCGGAGGTTGCGGTGAGCCGAG
ATCGCGCCATTGCACTCCAGACTGGG------TAACAAGAGCGAAACTCCGTCTC-----
-------------------------
>subfamily12_JB#SINE/Alu
GGCCGGGCGCGGTGGCTCAAGCCTGTAATCCCAGCACTTTGGGAGGCCGAGGCGGGTGGA
T-CAC--GAGGTCAAGAGATCGAGACCA-TCCTGGTCAACATGGTGAAACCCCGTCTCTA
CCAAAA-ATACA-A-AAAATTAGCTGGGCATGGTGGCGCGTGCCTGTAATCCCAGCTACT
CAGGAGGCTGAGGCAGGAGAATTGCCTGAACCCAGGAGGCGGAGGTTGCGGTGAGCCGAG
ATCGCGCCATTGCACTCCAGCCTGGG------TAACAAGAGCGAAACTCCCTCTC-----
-------------------------
>subfamily19_JB#SINE/Alu
GGCCGGGCGCGGTGGCTCAAGCCTGTAATCCCAGCACTTTGGGAGGCCGAGGCGGGGGGA
T-CAC--GAGGGCAAGAGATCGAGACCA-TCCTGGTCAACATGGTGAAACCCCGTCTCTA
CTAAAA-ATACA-A-AAA-TTAGCTGGGCATGGTGGCGCGTGCCTGTAATCCCAGCTACT
CAGGAGGCTGAGGCAGGAGAATTGCCTGAACCCAGGAGGCGGAGGTTGCGGTGAGCCGAG
ATCGCGCCATTGCACTCCAGCCTGGG------TAACAAGAGCGAAACTCCGTCTC-----
-------------------------
>subfamily10_Owl#SINE/Alu
-GCCGGGCGCGGTGGCTCACGCCTGTAATCCCAGCACTTAGGGAGGCCGAGGCGGGTGGA
T-CAC--GAGGTCAAGAGATCGAGACCA-TCCTGGTCAACATGGTGAAACCCCGTCTCTA
CTAAAA-ATACA-A-AAAATTAGCTGGGCATGGTGGCGCGTGCCTGTAATCCCAGCTACT
CAGGAGGCTGAGGCAGGAGAATTGCCTGAACCCAGGAGGCGGAGGTTGCGATGAGCCGAG
ATCGCGCCATTGCACTCCAGCCTGGG------CAACAAGAGCGAAACTCCGTCTCA----
-------------------------
>subfamily17_Owl#SINE/Alu
-GCCGGGCGCGGTGGCTCAAGCCTGTAATCCCAGCACTTTGGGAGGCCGAGGCGGGTGGA
T-CAC--GAGGTCAAGAGATCGAGACCA-TCCTGGTCAACATTGTGAAACCCCGTCTCTA
CT---A-ATACA-AAAAAATTAGCTGGGCATGGTGGCGCGTGCCTGTAATCCCAGCTACT
CAGGAGGCTGAGGCAGGAGAATTGCCTGAACCCAGGAGGCGGAGGTTGCGGTGAGCCGAG
ATCGCGCCATTGCACTCCAGCCTGGG------TAACGAGAGCGAAACTCCGTCTCA----
-------------------------
>subfamily23_Owl#SINE/Alu
-GCCGGGCGCGGTGGCTCAAGCCTGTAATCCCAGCACTTTGGGAGGCCGAGGCGGGTGGA
T-CAC--GAGGTCAAGAGATCGAGACCA-TCCTGGTCAACATGGTGAAACCCCGTCTCTA
CT---A-ATACA-AAAAA-TTAGCTGGGCATGGTGGCGCGTGCCTGTAATCCCAGCTACC
CAGGAGGCTGAGGCAGGAGAATTGCCTGAACCCAGGAGGCGGAGGTTGCGGTGAGCCGAG
ATCGCGCCATTGCACTCCAGCCTGGG------TAACGAGAGCGAAACTCCGTCTCA----
-------------------------
>sf11
GGCCGGGCGCGGTGGCTCACGCCTGTAATCCCAGCACTTTGGGAGGCCGAGACGGGTGGA
T-CAC--GAGGTCAAGAGATCGAGACCA-TCCAGGTCAACATGGTGAAACCCCGTCTCTA
CTAAAA-ATACA-A-AAAATTAGCTGGGCATGGTGGCGCGTGCCTGTAATCCCAGCTACT
CGGGAGGCTGAGGCAGGAGAATTGCCTGAGCCCAGGAGGCGGAGGTTGCGGTGAGCCGAG
ATCGCGCCATTGCACTCCAGCCTGGG------TAACAAGAGCGAAACTCCGTCTCAAAAA
A------------------------
>sf4
GGCCGGGCGCGGTGGCTCAAGCCTGTAATCCCAGCACTTTGGGAGGCCGAGGCGGGTGGA
T-CAC--GAGGTCAACAGATCGAGACCA-TCCTGGTCAACATGGTGAAACCCCGTCTCTA
CTAAAAATTACA-A-AAAATTAGCTGGGCACGGTGGCGCGTGCCTGTAATCCCAGCTACT
CAGGAGGCTGAGGCAGGAGAATTGCCTGAACCCAGGGGGCGGAGGTTGCGGTGAGCCGAG
ATCGCGCCATTGCACTCCAGCCTGGG------TAACAAGAGCGAAACTCCGTCTCAAAAA
A------------------------
>sf51
GGCCGGGCGCGGTGGCTCAAGCCTGTAATCCCAGCACTTTGGGAGGCCGAGGCGGGTGGA
T-CAC--GAGGTCAAGAGATCGAGACCA-TCCTGGTCAAAATGGTGAAACCCCGTCTCTA
CTAAAG-ATACA-A-AAAATTAGCTGGGCATGGTGGCGCGTGCCTGTAATCCCAGCTACT
CGGGAGGCTGAGGCAGGAGAATTGCCTGAACCCAGGAGGCGGAGGTTGCGGTGAGCCGAG
ATCGCGCCATTGCACTCCAGCCTGGG------TAACAAGAGCGAAACTCCGTCTCAAAAA
A------------------------
>subfamily25_Owl#SINE/Alu
-GCCGGGCGCGGTGGCTCAAGCCTGTAATCCCAGCACTTTGGGAGGCCAAGGCGGGTGGA
T-CAC--GAGGTCAAGAGATCGAGACCA-TCCTGGTAAACATGGTGAAACCCCGTCTCTA
CT---A-ATACA-AAAAA-TTAGCTGGGCATGGTGGCGCGTGCCTGTAATCGCAGCTACT
CAGGAGGCTGAGGCAGGAGAATTGCCTGAACCCAGGAGGCGGAGGTTGCGGTGAGCCGAG
ATCGCGCCATTGCACTCCAGCCTGGG------TAACAAGAGCGAAACTCCGTCTCA----
-------------------------
>subfamily5_JB#SINE/Alu
GGCCGGGCGCGGTGGCTCAAGCCTGTAATCCCAGCACTTTGGGAGGCCGAGGCGGGTGGA
T-CAC--AAGGTCGAGAGATCGAGACCA-ACCTGGTCAACATGGTGAAACCCCGTCTCTA
CTAAAA-ATACA-A-AAAATTAGCTGGGCATGGTGGCGCGTGCCTATAATCCCAGCTACT
CAGGAGGCTGAGGCAGGAGAATTGCCTGAACCCAGGAGGCGGAGGTTGCGGTGAGCCGAG
ATCGCGCCATTGCACTCCAGCCTGGG------TAACAAGAGCGAAACTCCGTCTC-----
-------------------------
>subfamily24_Owl#SINE/Alu
GGCCGGGCGCGGTGGCTCAAGCCTGTAATCCCAGCACTTTGGGAGGCCGAGGCGGGTGGA
T-CAC--GAGGTCAAGAGATCGAGACCA-TCCTGGTCAACATGGTGAAACCCCGTCTCTA
CTAA----TACA-A-AAAATTAGCTGGGCACGGTGGCGCGTGCCTGTAATCCCAGCTACT
CAGGAGGCTGAGGCAGGAGAATTGCCTGAACCCAGGAGGCGGAGATTGCGGTGAGCCGAG
ATCGCGCCATTGCGCTCCAGCCTGG-------TATCAAGAGCGAAACTCCGTCTCA----
-------------------------
>subfamily37_JB#SINE/Alu
GGCCGGGCGCGGTGGCTCAAGCCTGTAATCCCAGCACTTTGGGAGGCCGAGGCGGGTGGA
T-CAC--AAGGTCGAGAGATCGAGACCA-ACCTGGTCAACATGGTGAAACCCCGTCTCTA
CTAAAA-ATACA-A-AAAATTAGCTGGGCATGGTGGCGCGTGCCTGTAATCCCAGCTACT
CAGGAGGCTGAGGCAGGAGAATTGCCTGAACCCAGGAGGCGGAGGTTGCGGTGAGCCGAT
ATCGCGCCATTGCACTCCAGCCTGGG------TAACAAGAGCGAAACTCCGTCTC-----
-------------------------
>subfamily39_JB#SINE/Alu
GGCCGGGCGCGGTGGCTCAAGCCTGTAATCCCAGCACTTTGGGAGGCCGAGGTGGGTGGA
T-CAC--AAGGTCGAGAGATCGAGACCA-ACCTGGTCAACATGGTGAAACCCCGTCTCTA
CTAAAA-ATACA-A-AAAATTAGCTGGGCATGGTGGCGCGTGCCTATAATCCCAGCTACT
GAGGAGGCTGAGGCAGGAGAATTGCCTGAACCCAGGAGGCGGAGGTTGCGGTGAGCCGAG
ATCGCGCCATTGCACTCCAGCCTGGG------TAACAAGAGCGAAACTCCGTCTC-----
-------------------------
>subfamily19_Owl#SINE/Alu
-GCCGGGCGCGGTGGCTCAAGCCTGTAATCCCAGCACTTTGGGAGGCCGAGGCGGGTGGA
T-CAC--GAGGTCGAGAGATCGAGACCA-TCCTGGTCAACATTGTGAAACCCCGTCTCTA
CT---A-ATACA-AAAAAATTAGCTGGGCACGGTGGCGCGTGCCTGTAATCCCAGCTACT
CAGGAGGCTGAGGCAGGAGAATTGCCTGAACCCAGGAGGCGGAGGTTGCGGTGAGCCGAG
ATCGCGCCATTGCACTCCAGCCTGGG------TAACAAGAGCGAGACTCCGTCTCA----
-------------------------
>subfamily2_Ceb
-GCCGGGCGCGGTGGCTCAAGCCTGTAATCCCAGCACTGTGGGAGGCCGAGGCGGGTGGA
T-CAC--GAGGTCAAGAGATCGAGACCA-TCCTGGTCAACATGGTGAAACCCCGTCTCTA
CTAAAA-ATACA-AAAAA-TTAGCTGGGCATGGTGGCGCGTGCCTGTAATCCCAGCGACT
CAGGAGGCTGGGGCAGGAGAATTGCCTGAACCCGGGAGGCGGAGGTTGCGGTGAGCCGAG
ATCGCGCCATTGCACTCCAGCCTGGG------TAACAAGAGCGAAACTCCGTCTCA----
-------------------------
>subfamily8_Ceb
-GCCGGGCGCGGTGGCTCAAGCCTGTAATCCCAGCACTGTGGGAGGCCGAGGCGGGTGGA
T-CAC--GAGGTCAAGAGATCGAGACCA-TCCTGGTCAACATGGTGAAACCCCGTCTCTA
CTAAAA-ATACA-AAAAA-TTAGCTGGGCATGGTGGCGCGTGCCTGTAATCCCAGCGACT
CAGGAGGCTGGGGCAGGAGAATTGCCTGAACCCGGGAGGCGGAGGTTGCGGTGAGCCGAG
ATCGCGCCATTGCACTCCAGCCTGGG------TAACAAGAGGGAAACTCCGTCTCA----
-------------------------
>subfamily14_JB#SINE/Alu
GGCCGGGCGCGGTGGCTCAAGCTTGTAATCCCAGCACTTTGGGAGGCCGAGGCGGGTGGA
T-CAC--GAGGTCGAGAGATCTAGACCA-TCCTGGTCAACATGGTGAAACCCCGTCTCTA
CTAAAA-ATACA-A-AAAATTAGCTGGGCATGGTGGTGCGTGCCTGTAATCCCAGCTACT
CAGGAGGCTGAGGCAGGAGAATTGCCTGAACCCAGGAGGCGGAGGTTGCGGTGAGCCGAG
ATCGCGCCATTGCACTCCAGCCTGGG------TAACAAGAGCAAAACTCCGTCTC-----
-------------------------
>subfamily4_JB#SINE/Alu
GGCCGGGCGCGGTGGCTCAAGCCTGTAATCCCAGCACTTTGGGAGGCCGAGGCGGGTGGA
T-CAC--GAGGTCGAGAGATCGAGACCA-TCCTGGTCAACATGGTGAAACCCCGTCTCTA
CTAAAA-ATACA-A-AAAACTAGCTGGGCGTGGTGGCGCGTGCCTGTAATCCCAGCTACT
TAGGAGGCTGAGGCAGGAGAATTGCCTGAGCCCAGGAGGCGGAGGTTGCGGTGAGCCGAG
ATCGCGCCATTGCACTCCAGCCTGGG------TAACAAGAGCGAAACTCCGTCTC-----
-------------------------
>subfamily9_Owl#SINE/Alu
GGCCGGGCGCGGTGGCTCAAGCCTGTAATCCCAGCACTTTGGGAGGCCGAGGCGGGTGGA
T-CAC--GAGGTCGAGAGATCGAGACCA-TCCTGGTCAACATTGTGAAACCCCGTCTCTA
TT---A-ATACA-AAAAAATTAGCTGGGCACGGTGGCGCGTGCCTGTAATCCCAGCTACT
CAGGAGGCTGAGGCAGGAGAATTGCCTGAACCCAGGAGGCGGAGGTTGCGGTGAGCCGAG
ATCGCGCCATTGCACTCCAGCCTGGG------TAACAAGAGCGAGACTCCGTCTCA----
-------------------------
>sf65
GGCCGGGCGCGGTGGCTCAAGCCTGTAATCCCAGCACTTTGGGAGGCCGAGGCGGGTGGA
T-CAC--GAGGTCAAGAGATCGAGACCA-TCCTGGTCAACATGGTGAAACCCCGTCTCTA
CTAAAA-ATACA-A-AAAATTAGCTGGGCGTGGTGGCGCGCGCCTGTAATCCCAGCTACT
CGGGAGGCTGAGGCAGGAGAATTGCCTGAACCCAGGAGGCGGAGGTAGCGGTGAGCCGAG
ATCGCGCCATTGCACTCCAGCCTGGG------TAACGAGAGCGAAACTCCGTCTCAAAAA
A------------------------
>subfamily16_JB#SINE/Alu
GGCCGGGCGCGGTGGCTCAAGCCTGTAATCCCAGCACTTTGGGAGGCCGAGGCGGGTGGA
T-CAC--AAGGTCAAGAGATCGAGACCA-TCCTGGTCAACATGGTGAAACCCCGTCTCTA
TTAAAA-ATACA-A-AAAATTAGCTGGGCATGGTGGGGCGTGCCTGTAATCCCAGCTACT
CAGGAGGCTGAGGCAGGAGAATTGCCTGAACCCAGGAGGCGGAGGTTGCGGTGAGCCGAG
ATCGCGCCATTGCACTCCAGCCTGGG------TAACAAGAGCGAAACTCCGTCTC-----
-------------------------
>subfamily2_JB#SINE/Alu
GGCCGGGCGCGGTGGCTCAAGCCTGTAATCCCAGCACTTTGGGAGGCCGAGGCGGGTGGA
T-CAC--AAGGTCAAGAGATCGAGACCA-TCCTGGTCAACAAGGTGAAACCCCGTCTCTA
CTAAAA-ATACA-A-AAAATTAGCTGGGCATGGTGGTGCGTGCCTGTAATCCCAGCTACT
CAGGAGGCTGAGACAGGAGAATTGCCTGAACCCAGGAGGCGGAGGTTGCGGTGAGCCGAG
ATCGCGCCATTGCACTCCAGCCTGGG------TAACAAGAGCGAAACTCCGTCTC-----
-------------------------
>subfamily43_JB#SINE/Alu
GGCCGGGCGCGGTGGCTCAAGCCTGTAATCCCAGCACTTTGGGAGGCCGAGGCGGGTGGA
T-CAC--AAGGTCAAGAGATCGAGACCA-TCTTGGTCAACAAGGTGAAACCCCGTCTCTA
CTAAAA-ATACA-A-AAAATTAGCTGGGCATGGTGGCTCGTGCCTGTAATCCCAGCTACT
CAGGAGGCTGAGACAGGAGAATTGCCTGAACCCAGGAGGCGGAGGTTGCGGTGAGCCGAG
ATCGTGCCATTGCACTCCAGCCTGGG------TAACAAGAGCGAAACTCCGTCTC-----
-------------------------
>subfamily30_JB#SINE/Alu
-GCCGGGCGCGGTGGCTCAAGCCTGTAATCCCAGCACTTTGGGAGGCCGAGGCGGGTGGA
T-CAC--AAGGTCAAGAGATCGAGACCA-TCCTGGTCAACAAGGTGAAACCCCGTCTCTA
CTAAAA-ATACA-A-AAAATTAGCTGGGCATGGTTGTGCGTGCCTGTAATCCCAGCTACT
CAGGAGGCTGAGACAGGAGAATTGCCTGAACCCAGGAGGCGGAGGTTGCGGTGAGCCGAG
ATCGCGCCATTGCACTCCAGCCTGGG------TAACAAGAGCGAAACTCCGTCTC-----
-------------------------
>subfamily15_JB#SINE/Alu
GGCCGGGCGCGGTGGCTCA-GCCTGTAATCCCAGCACTTTGGGAGGCCGAGGCGGGTGGA
T-CAC--GAGGTCGAGAGATCGAGACCA-TCCTGGTCAACATAGTGAAACCCCGTCTCTA
CTAAAA-ATACA-A-AAAACTAGCTGGGCGTGGTGGCGCGTGCCTGTAATCCCAGCTACT
TAGGAGGCTGAGGCAGGAGAATTGCCTGAGCCCAGGAGGCGGAGGTTGCGGTGAGCCGAG
ATCGCGCCATTGCACTCCAGCCTGGG------TAACGAGAGCGAAACTCCGTCTC-----
-------------------------
>subfamily36_JB#SINE/Alu
GGCCGGGCGCGGTGGCTCAAGCCTGTAATCCCAGCACTTTGGGAGGCCGAGGCGGGTGGA
T-CAC--GAGGTCGAAAGATCGAGACCA-TCCTGGTCAACATGGTGAAACCCCGTCTCTA
CTAAAA-ATACA-ATAAAACTAGCTGGGCATGGTGGCGCGTGCCTGTAATCCCAGCTACT
TAGGAGGCTGAGGCAGGAGAATTGCCTGAGACCAGGAGGCGGAGGTTGCGGTGAGCCGAG
ATCGTGCCATTGCACTCCAGCCTGGG------TAACAAGAGCGAAACTCCGTCTC-----
-------------------------
>sf5
GGCCGGGCGCGGTGGCTCAAGCCTGTAATCCCAGCACTTTGGGAGGCCGAGGCGGGTGGA
T-CAC--GAGGTCAACAGATCGAGACCA-TCTTGGTCAACATGGTGAAACCCCGTCTCTA
CTAAAA-TTACA-A-AAAATTAGCTGGGCACGGTGGTGCGTGCCTGTAATCCCAGCTGCT
CGGGAGGCTGAGGCAGGAGAATTGCCTGAACCCAGGAGGCGGAGATTGCGGTGAGCCGAG
ATCGCGCCATTGCACTCCAGCCTGGG------TAACAAGAGCGAAACTCCGTCTCAAAAA
A------------------------
>sf43
GGCCGGGCGCGGTGGCTCAAGCCTGTAATCCCAGCACTTTGGGAGGCCGAGGCGGGTGGA
T-CAC--GAGGTCAACAGATCGAGACCA-TCTTGGTCAACATGGTGAAACCCCGTCTCTA
CTAAAA-TTACA-A-AAAATTAGCTGGGCACGGTGGTGCGTGCCTGTAATCCCAGCTGCT
CGGGAGGCTGAGGCAGGAGAATTGCCTGAACCCAGGAGGCGGAGATTGCGGTGAGCCGAG
ATCGCGCCATTGCACTCCAGCCTGGG------TAGCAAGAGCGAAACTCCGTCTCAAAAA
A------------------------
>subfamily32_JB#SINE/Alu
GGCCGGGCGCGGTGGCTCAAGCCTGTAATCCCAGCACTTTGGGAGGCCGAGGCGGGTGGA
T-CAC--AAGGTCAAGAGATCGAGACCAACCTTGGTCAACAAGGTGAAACCCCGTCTCTA
CTAAAA-ATACA-A-AAAATTAGCTGGGCATGGTGGTGCATGCCTGTAATCCCAGCTACT
CAGGAGGCTGAGACAGGAGAATTGCCTGAACCCAGGAGGCGGAGGTTGCGGTGAGCCGAG
ATCGTGCCATTGCACTCCAGGCTGGG------TAACAAGAGCGAAACTCCGTCTC-----
-------------------------
>subfamily13_JB#SINE/Alu
GGCCGGACGCGGTGGCTCACGCCTGTAATCCCAGCACTTTGGGAGGCCGAGGAGGGTGGA
T-CAC--GAGGTCAAGAGATCGAGACCA-TCTTGGCCAACATGGTGAAACCCCGTCTCTA
CTAAAA-ATGCA-A-AAAATTAGCCGGACGTGGTGGCACATGCCTGTAATCCCAGCTACT
TGGGAGGCTGAGACAGGAGAATTGCTTGAACCCAGGAGGCGGAGGTTGCGGTGAGCCGAG
AATGCGCCATTGCACTCCAGCCTGGG------CAACAAGAGCGAAACTCCGTCTC-----
-------------------------
